# Supplementary material for: Integrated machine learning, molecular dynamics, and density functional theory approaches for identifying potential inhibitor targeting TEM 𝛽-lactamase in Escherichia coli
Source: Front Bioinform. 2026 May 20;6:1840806. doi: 10.3389/fbinf.2026.1840806 (PMC13230092; doi:10.3389/fbinf.2026.1840806)
Supplement: Supplementary file 1 [file Table2.xlsx]

## Sheet: Sheet1
Supplementary Table 2: Evaluation of pharmacokinetic properties
Molecule	Canonical SMILES	Moleculaer Weight (Da)	Rotatable bonds	H-bond acceptors	H-bond donors	TPSA	XLOGP3	GI absorption	Lipinski violations
155566214	OCCNc1nc(N)nc(c1C#N)Cl.Cl	250.09	3	4	3	107.85	1.52	High	0
395921	N#Cc1c(N)nc2c(c1c1ccccc1)c(N)[nH]n2	250.26	1	3	3	117.4	2.02	High	0
664538	Cc1nn2c(n1)c1cnn(c1nc2)c1ccccc1	250.26	1	4	0	60.9	2.14	High	0
910533	COc1nc(N)c(c(c1C#N)c1ccccc1)C#N	250.26	2	4	1	95.72	2.42	High	0
155547796	Nc1c2CCCCc2nc2c1nc1ccccc1n2	250.3	0	3	1	64.69	2.45	High	0
124348	COc1ccc2c(c1)c(=O)cc([nH]2)c1ccccc1	251.28	2	2	1	42.09	3.16	High	0
15672394	COc1ccc(c2c1cc(C=O)c(n2)Cl)OC	251.67	3	4	0	48.42	2.56	High	0
34312	O=C1Cc2ccccc2N(c2c1cccc2)C(=O)N	252.27	1	2	1	63.4	1.71	High	0
134135350	O=C(c1ncc(n1C)[N+](=O)[O-])NC1CCCCC1	252.27	4	4	1	92.74	2.5	High	0
134138349	NC(=O)c1nc(cn1CC1CCCCC1)[N+](=O)[O-]	252.27	4	4	1	106.73	1.69	High	0
780902	N#Cc1c(N)[nH]c(=S)c(c1c1ccccc1)C#N	252.29	1	2	2	121.48	1.43	High	0
25138227	CCc1nc(N)nc(c1C#CCc1ccccc1)N	252.31	2	2	2	77.82	2.66	High	0
155558677	O=C(c1ncc(n1C)[N+](=O)[O-])OC1CCCCC1	253.25	4	5	0	89.94	3.08	High	0
5546	Nc1nc(N)c2c(n1)nc(c(n2)c1ccccc1)N	253.26	1	4	3	129.62	0.98	High	0
309881	O=c1cc(Nc2ccc3c(c2)cccc3)[nH]c(=O)[nH]1	253.26	2	2	3	77.75	2.03	High	0
135505748	O=C(c1ccco1)N/N=C/c1c[nH]c2c1cccc2	253.26	4	3	2	70.39	2.36	High	0
5329	Nc1ccc(cc1)S(=O)(=O)Nc1noc(c1)C	253.28	3	4	2	106.6	0.89	High	0
2221997	COc1cccc(c1)n1nnnc1S(=O)(=O)C	254.27	3	6	0	95.35	0.77	High	0
50994006	N#Cc1cc2c(nc1OC)nc1c(c2N)CCCC1	254.29	1	4	1	84.82	2.02	High	0
2786713	N#Cc1c(N)nc(c(c1c1ccccc1)C#N)Cl	254.67	1	3	1	86.49	3.08	High	0
399296	O=C(c1cc2c([nH]1)cccc2)NNCc1ccco1	255.27	5	3	3	70.06	2.02	High	0
155569669	ONc1nc(C)nc2c1c(C)nn2c1ccccc1	255.28	2	4	2	75.86	2.47	High	0
3878	Nc1nnc(c(n1)N)c1cccc(c1Cl)Cl	256.09	1	3	2	90.71	1.42	High	0
2822272	COc1cc(nc2c1c(N)c(cc2)C)C(F)(F)F	256.22	2	5	1	48.14	2.76	High	0
92163	CCCNC(C(=O)Nc1ccccc1C)C.Cl	256.77	6	2	2	41.13	2.91	High	0
155550688	OCC1C2C[C@H]3C1[C@@H]3/C/2=N\NC(=O)c1ccncc1	257.29	4	4	2	74.58	0.12	High	0
46502699	S=C1NC(=O)/C(=C/c2cn(c3c2cccc3)C)/N1	257.31	1	1	2	78.15	1.76	High	0
327589	C#CC(n1cncc1)(c1ccccc1)c1ccccc1	258.32	3	1	0	17.82	3.41	High	0
53318653	N#Cc1cc2c(nc1Cl)nc1c(c2N)CCCC1	258.71	0	3	1	75.59	2.68	High	0
12287467	CCC(NNC(=O)c1cc2c(n1C)cccc2)CC	259.35	6	2	2	46.06	3.37	High	0
155557516	CCCC(NNC(=O)Cc1c[nH]c2c1cccc2)C	259.35	7	2	3	56.92	2.61	High	0
242073	CSc1nc(N2CC2)c(c(n1)C)Br	260.15	2	2	0	54.09	2.37	High	0
31593	O=C(Cn1ccnc1[N+](=O)[O-])NCc1ccccc1	260.25	6	4	1	92.74	0.91	High	0
44525694	Nc1nccc2c1cc(cc2)c1ccc2n(c1)ccn2	260.29	1	2	1	56.21	3.22	High	0
155539720	O=C(C(F)(F)F)N1[C@H]2CC[C@@H]1C(C2)c1n[nH]nn1	261.2	3	7	1	74.77	0.93	High	0
10177	O=C1c2ccccc2N=C1c1c(O)[nH]c2c1cccc2	262.26	1	3	2	65.45	2.73	High	0
135452472	Oc1[nH]c(c2c1cccc2)N=C1N=c2c(=N1)cccc2	262.27	1	4	2	73.1	2.55	High	0
89730456	OCCCCc1nnn(c1)Cc1cnc(nc1N)C	262.31	6	5	2	102.74	-0.06	High	0
9943169	COc1ccc2c(c1)c1NC(C)CNC(=O)c1s2	262.33	1	2	2	78.6	2.71	High	0
16658982	NC(=N)c1ccc(cc1)c1noc(c1)c1ccccc1	263.29	3	3	2	75.9	2.66	High	0
49864039	N#Cc1c(N)nc(c(c1c1ccccc1)C#N)N(C)C	263.3	2	3	1	89.73	2.58	High	0
155548747	CN(c1nc(N(CC#C)C)c(cc1C#N)C#N)CC#C	263.3	4	3	0	66.95	1.43	High	0
55329	CC(C(C)(C)C)N=C(Nc1ccncc1)NC#N.O	263.34	5	4	3	82.33	2.23	High	0
134148267	Fc1ccc(cc1)Cn1cc(nc1C(=O)N)[N+](=O)[O-]	264.21	4	5	1	106.73	1.08	High	0
305930	CCOc1nc(N)c(c(c1C#N)c1ccccc1)C#N	264.28	3	4	1	95.72	2.79	High	0
288555	O=C1C=C(C(=O)N1c1ccccc1)Nc1ccccc1	264.28	3	2	1	49.41	2.79	High	0
155510601	Cc1nn2c(n1)c1cnn(c1nc2C)c1ccccc1	264.29	1	4	0	60.9	2.54	High	0
155549581	Cc1nn2c(n1)c1c(C)nn(c1nc2)c1ccccc1	264.29	1	4	0	60.9	2.54	High	0
6438130	OC(=O)/C=C/c1ccc(cc1)Cn1ccnc1.Cl	264.71	4	3	1	55.12	2.35	High	0
155547645	ClCc1ccc(c2c1cccn2)OC(=O)N(C)C	264.71	4	3	0	42.43	2.39	High	0
155542533	C#CCN(Cc1cc2c(n1C)ccc(c2)O)C.Cl	264.75	3	2	1	28.4	2.43	High	0
46899533	N#Cc1c(OC)nc2c(c1c1ccccc1)c(N)[nH]n2	265.27	2	4	2	100.61	2.12	High	0
46899703	Nc1[nH]nc2c1c(c1ccccc1)c1c(n2)[nH]nc1N	265.27	1	3	4	122.29	1.71	High	0
819862	NNC(=O)c1cc2c(n1Cc1ccccc1)cccc2	265.31	4	2	2	60.05	2.46	High	0
12277798	NNC(=O)c1cn(c2c1cccc2)Cc1ccccc1	265.31	4	2	2	60.05	2.6	High	0
2082	CCCSc1ccc2c(c1)[nH]c(n2)NC(=O)OC	265.33	6	3	2	92.31	2.81	High	0
4205	CN1CCN2C(C1)c1ccccc1Cc1c2nccc1	265.35	0	2	0	19.37	2.65	High	0
4777811	NC(=O)c1[nH]c2c(c1)cc(cc2)OCc1ccccc1	266.29	4	2	2	68.11	2.72	High	0
4463	Cc1ccnc2c1[nH]c(=O)c1c(n2C2CC2)nccc1	266.3	1	3	1	63.57	1.96	High	0
155547458	COc1ccc2c(c1)cc(n2C)CNc1ccccc1	266.34	4	1	1	26.19	3.49	High	0
20179	Clc1cccc(c1NC1=NCCN1)Cl.Cl	266.55	2	1	2	36.42	2.37	High	0
3084246	FC(c1cccc(c1)N1CCNCC1)(F)F.Cl	266.69	2	4	1	15.27	3.23	High	0
5308364	COc1ccc(cc1)NC(=O)c1cc2n(n1)cccc2	267.28	4	3	1	55.63	2.2	High	0
7290522	O=C(Cc1c[nH]c2c1cccc2)N/N=C/c1ccco1	267.28	5	3	2	70.39	2.19	High	0
5344	Nc1ccc(cc1)S(=O)(=O)Nc1onc(c1C)C	267.3	3	4	2	106.6	1.01	High	0
10492061	Nc1ncnc2c1c(nn2C(C)(C)C)c1ccccc1	267.33	2	3	1	69.62	2.39	High	0
155515606	COc1ccc2c(c1)c1c([nH]2)nc2c(c1N)CCCC2	267.33	1	2	2	63.93	3.17	High	0
155539607	N#Cc1cc(C#N)c(nc1N1CCCC1)N1CCCC1	267.33	2	3	0	66.95	2.18	High	0
70689295	CCCCS(=O)(=O)Nc1ccc2c(c1)n(C)nc2	267.35	5	3	1	72.37	2.34	High	0
53320391	CCOc1nc2nc3CCCCc3c(c2cc1C#N)N	268.31	2	4	1	84.82	2.39	High	0
446244	Nc1nc(N)c2c(n1)cccc2Sc1ccccc1	268.34	2	2	2	103.12	2.91	High	0
423349	CCOC(=O)N1CCN(CC1)c1ccc(cc1)Cl	268.74	4	2	0	32.78	2.71	High	0
155567213	N#Cc1cc(C#N)c(nc1N1CCCC1)Cl.Cl	269.13	1	3	0	63.71	3	High	0
339983	O=Nc1c(nc2n1cccn2)c1cccc(c1)[N+](=O)[O-]	269.22	3	6	0	105.44	2.31	High	0
155565526	Oc1ccc(cc1)n1nnc(c1)c1cc(O)ccc1O	269.26	2	5	3	91.4	1.94	High	0
2081089	O=C(Cc1ccccc1F)Nc1nc2c([nH]1)cccc2	269.27	4	3	2	57.78	2.69	High	0
6456615	CCC(=O)Nc1ccccc1C(=O)Nc1ccccn1	269.3	6	3	2	71.09	2.22	High	0
155540246	O=C(c1ccco1)NNCc1cc2c(n1C)cccc2	269.3	5	3	2	59.2	1.97	High	0
12348809	NC(=O)[C@@H](NC(=O)c1cccnc1)Cc1ccccc1	269.3	6	3	2	85.08	1.06	High	0
929597	CN(CCNc1ncnc2c1[nH]c1c2cc(cc1)C)C	269.34	4	3	2	56.84	2.48	High	0
86105721	COc1nc(Cl)c(c(c1C#N)c1ccccc1)C#N	269.69	2	4	0	69.7	3.18	High	0
3899	O=C(c1cnoc1C)Nc1ccc(cc1)C(F)(F)F	270.21	4	6	1	55.13	2.49	High	0
155552832	Cc1ncc(c(n1)N)CNc1ccc(cc1)C(C)(C)C	270.37	4	2	2	63.83	3.41	High	0
19165610	O=C(Nc1ccccc1C)Nc1cccc(c1)[N+](=O)[O-]	271.27	5	3	2	86.95	2.07	High	0
155554790	OC(=O)C1C2C[C@H]3C1[C@H]3/C/2=N\NC(=O)c1ccncc1	271.27	4	5	2	91.65	0.08	High	0
5795	CCN(CCOC(=O)c1ccc(cc1)N)CC.Cl	272.77	7	3	1	55.56	2.72	High	0
19704035	O=C(OC(C)(C)C)Nc1ncccc1Br	273.13	4	3	1	51.22	2.44	High	0
16217843	O=C(OC(C)(C)C)Nc1ccc(cn1)Br	273.13	4	3	1	51.22	2.44	High	0
155562998	N#Cc1c(c2ccccc2)c(C#N)c2n(c1=N)C(=C)CN2	273.29	1	3	2	88.39	1.29	High	0
155564607	C#CCNc1nc(N)c(c(c1C#N)c1ccccc1)C#N	273.29	3	3	2	98.52	3.1	High	0
134148370	Cc1ccc(cc1)CCn1cc(nc1C(=O)N)[N+](=O)[O-]	274.28	5	4	1	106.73	1.64	High	0
155542964	CN(C(=O)c1ncc(n1C)[N+](=O)[O-])Cc1ccccc1	274.28	5	4	0	83.95	2.37	High	0
23418	COc1cc(Cc2cnc(nc2N)N)c(cc1OC)C	274.32	4	4	2	96.28	1.23	High	0
155550971	C#CCN1CCc2c(C1)c(N)c1c(n2)nccc1.Cl	274.75	1	3	1	55.04	1.59	High	0
89585418	Cn1c(=O)n(C)c2c(c1=O)c(sn2)S(=O)(=O)C	275.3	1	5	0	127.65	-0.22	High	0
155553298	O[C@H]1C[C@@H]2[C@H]([C@@H]1C=NNC(=O)c1ccncc1)CCO2	275.3	4	5	2	83.81	-0.11	High	0
24864307	Nc1ncnc2c1c([nH]n2)Cc1cccc2c1cccc2	275.31	2	3	2	80.48	3.03	High	0
3013147	CCc1c(=O)[nH]c2c(c1OCC1CCC1)cc(cc2)F	275.32	4	3	1	42.09	3.22	High	0
135411716	O=C(Cc1ccccc1)N/N=C/c1c[nH]c2c1cccc2	277.32	5	2	2	57.25	2.89	High	0
3256586	O=C(Cc1c[nH]c2c1cccc2)NN=Cc1ccccc1	277.32	5	2	2	57.25	2.79	High	0
11231255	COc1nc(C)nc(c1NC1=NCCN1)Cl.Cl	278.14	3	4	2	71.43	1.36	High	0
134150526	Fc1ccc(cc1)CNC(=O)c1ncc(n1C)[N+](=O)[O-]	278.24	5	5	1	92.74	2.29	High	0
134157484	Fc1ccc(cc1)C(NC(=O)c1ncc([nH]1)[N+](=O)[O-])C	278.24	5	5	2	103.6	1.83	High	0
4740	CC(=O)CCCCn1c(=O)c2n(C)cnc2n(c1=O)C	278.31	5	4	0	78.89	0.29	High	0
65599	CC(=O)CCCCn1cnc2c1c(=O)n(C)c(=O)n2C	278.31	5	4	0	78.89	-0.15	High	0
8880740	Cc1onc(c1)C(=O)Nc1ccc(cc1)c1ccccc1	278.31	4	3	1	55.13	3.42	High	0
135504498	O=C(c1ccccc1N)N/N=C/c1c[nH]c2c1cccc2	278.31	4	2	3	83.27	2.83	High	0
21755317	CCCC1(C2CC2)N(C)C(=O)Nc2c1cc(Cl)cc2	278.78	3	1	1	32.34	3.16	High	0
742756	O=C(Cn1cnc2c(c1=O)cccc2)Nc1ccccc1	279.29	4	3	1	63.99	1.59	High	0
867936	Cc1nn(c(c1)Nc1ccccc1)c1nc(C)cc(n1)C	279.34	3	3	1	55.63	2.3	High	0
155548039	O=C(Cc1c[nH]c2c1cccc2)NNCc1ccccc1	279.34	6	2	3	56.92	2.42	High	0
58841138	O=C(Cc1c[nH]c2c1cccc2)NNCc1ccccc1	279.34	6	2	3	56.92	2.42	High	0
155550922	Cc1ccc(cc1)CNNC(=O)c1c[nH]c2c1cccc2	279.34	5	2	3	56.92	3.36	High	0
10707870	COc1ccc2c(c1)cc(n2C)C(=O)Nc1ccccc1	280.32	4	2	1	43.26	3.14	High	0
4506	O=C1CN=C(c2c(N1)ccc(c2)[N+](=O)[O-])c1ccccc1	281.27	2	4	1	87.28	2.25	High	0
819867	NNC(=O)c1c[nH]c2c1cc(OCc1ccccc1)cc2	281.31	5	3	3	80.14	2.04	High	0
5775	Cc1ccc(cc1)N(c1cccc(c1)O)CC1=NCCN1	281.35	4	2	2	47.86	2.64	High	0
155568861	Cc1ncc(c(n1)N)CNc1ccc(cc1)C(F)(F)F	282.26	4	5	2	63.83	2.62	High	0
12733237	CCOC(=O)c1c(C)[nH]c(=O)c(c1c1ccccc1)C#N	282.29	4	4	1	82.95	1.62	High	0
600446	N#CC1=C(N)Oc2c(C1c1ccccc1OC)c(C)[nH]n2	282.3	2	4	2	96.95	2.29	High	0
3081616	c1cnc2c(c1)c1nc3ccccc3nc1c1c2nccc1	282.3	0	4	0	51.56	3.17	High	0
49864068	N#Cc1c(Cl)nc(c(c1c1ccccc1)C#N)N(C)C	282.73	2	3	0	63.71	3.33	High	0
66070	CN1CCCCC1C(=O)Nc1c(C)cccc1C.Cl	282.81	3	2	1	32.34	2.75	High	0
2303200	Fc1ccc(cc1)C(=O)Nc1nnc(o1)c1ccccc1	283.26	4	5	1	68.02	2.68	High	0
50804728	N#CCSc1nnc2n1ccn(c2=O)c1ccccc1	283.31	3	4	0	101.28	1.29	High	0
155552692	O=C(Cc1c[nH]c2c1cccc2)NN=C1CCCCCC1	283.37	4	2	2	57.25	2.89	High	0
155563338	NCCCc1nnn(c1)Cc1cnc(nc1N)C.Cl	283.76	5	5	2	108.53	0.13	High	0
161167	O=S(=O)(c1ccccc1)Nc1cccc2c1nccc2	284.33	3	3	1	67.44	1.75	High	0
5593	CCN(C(=O)C(c1ccccc1)CO)Cc1ccncc1	284.35	7	3	1	53.43	1.46	High	0
122196567	COc1ccc(cc1)N(C(=O)C)CCc1cccc(n1)C	284.35	6	3	0	42.43	2.57	High	0
3016	Clc1ccc2c(c1)C(=NCC(=O)N2C)c1ccccc1	284.74	1	2	0	32.67	2.99	High	0
135410306	COCCn1cnc2c1nc(Nc1ccccc1)[nH]c2=O	285.3	5	4	2	84.83	1.2	High	0
3902	N#Cc1ccc(cc1)C(n1cncn1)c1ccc(cc1)C#N	285.3	3	4	0	78.29	2.73	High	0
540436	CCOC(=O)C1=C(C)OC(=C(C1c1ccncc1)C#N)N	285.3	4	5	1	98.23	1.41	High	0
2831039	CCOC(=O)C1=C(C)OC(=C(C1c1cccnc1)C#N)N	285.3	4	5	1	98.23	1.41	High	0
46861819	CCOC(=O)c1cc2c(nc1C)nc1c(c2N)CCCC1	285.34	3	4	1	78.1	2.62	High	0
2690	Clc1ccc2c(c1)c1nc(nn1c(n2)N)c1ccco1	285.69	1	4	1	82.24	2.48	High	0
14570151	C=CCc1cc(Cc2cnc(nc2N)N)cc(c1O)OC	286.33	5	4	3	107.28	2	High	0
70701046	O=C(OC(C)(C)C)Nc1ncc(cc1Br)C	287.15	4	3	1	51.22	2.81	High	0
6842999	CC1CS(=O)(=O)CCN1/N=C/c1ccc(o1)[N+](=O)[O-]	287.29	3	6	0	117.08	1.26	High	0
155549120	C#CCN(c1nc(N)c(c(c1C#N)c1ccccc1)C#N)C	287.32	3	3	1	89.73	2.69	High	0
155557762	N#Cc1c(c2ccccc2)c(C#N)c2n(c1=N)C(=C)CN2C	287.32	1	3	1	79.6	1.42	High	0
101525976	CCOC(=O)c1c(C)nc(c(c1c1cccs1)C#N)N	287.34	4	4	1	117.24	2.74	High	0
3308	CCC1(OCCc2c1[nH]c1c2cccc1CC)CC(=O)O	287.35	4	3	2	62.32	2.81	High	0
60857	CN(CCc1c[nH]c2c1cc(C[C@H]1COC(=O)N1)cc2)C	287.36	5	3	2	57.36	2.17	High	0
155551827	OC[C@H]1C[C@H]([C@@H]2[C@H]1CCC2)/C=N/NC(=O)c1ccncc1	287.36	5	4	2	74.58	1.69	High	0
134155829	Cc1ccc(cc1)CCNC(=O)c1ncc(n1C)[N+](=O)[O-]	288.3	6	4	1	92.74	3.01	High	0
155557477	C#CCNc1nc(OC)c(c(c1C#N)c1ccccc1)C#N	288.3	4	4	1	81.73	3.2	High	0
155550673	C#CCN1CCc2c(C1)c(c1ccccc1)c(c(n2)N)C#N	288.35	2	3	1	65.94	2.42	High	0
684664	N#Cc1c(nc(c(c1c1ccccc1)C#N)N)N1CCCC1	289.33	2	3	1	89.73	3.06	High	0
155558004	N#Cc1c(c2ccccc2)c(C#N)c2n(c1=N)C(C)CN2C	289.33	1	3	1	79.6	1.56	High	0
5297706	Nc1c2CN(CCc2nc2c1cccc2)Cc1ccccc1	289.37	2	2	1	42.15	2.91	High	0
155567412	Clc1cccc(c1)OC/C=N/NC(=O)c1ccncc1	289.72	6	4	1	63.58	2.43	High	0
114869	Clc1ccc2c(c1NC1=NCCN1)nsn2.Cl	290.17	2	3	2	90.44	1.91	High	0
5578	COc1cc(Cc2cnc(nc2N)N)cc(c1OC)OC	290.32	5	5	2	105.51	0.91	High	0
452507	COc1c(OC)cc(cc1OC)Cc1cc(N)nc(n1)N	290.32	5	5	2	105.51	1.38	High	0
155554531	N#Cc1cc2c(nc1OC)nc1c(c2N)CCCC1.Cl	290.75	1	4	1	84.82	2.83	High	0
155547886	Br/C=C/1\CN(c2n1c(=O)c(cc2C#N)C#N)C	291.1	0	3	0	72.82	0.5	High	0
2435	Brc1c(ccc2c1nccn2)NC1=NCCN1	292.13	2	3	2	62.2	0.59	High	0
134156439	Fc1ccc(cc1)C(NC(=O)c1ncc(n1C)[N+](=O)[O-])C	292.27	5	5	1	92.74	2.69	High	0
86105696	N#Cc1c(NC(=O)C)nc(c(c1c1ccccc1)C#N)OC	292.29	4	5	1	98.8	2.28	High	0
155540973	N#Cc1c(N)nc2c(c1c1ccccc1)c(n[nH]2)NC(=O)C	292.3	3	4	3	120.48	1.88	High	0
11687907	c1cnc(nc1)NCc1ccc(cc1)CNc1ncccn1	292.34	6	4	2	75.62	2.11	High	0
135413494	O=C1NC2=Nc3c(CN2C1)c(Cl)c(cc3)Cl.Cl	292.55	0	2	1	44.7	2.4	High	0
66828157	Cc1c(cccc1Cl)n1ccn2c(c1=O)n[nH]c2=S	292.74	1	2	1	87.18	2.2	High	0
60144118	C#CCN1CCc2c(C1)c(N)c1c(n2)nc(c(c1)C#N)OC	293.32	2	5	1	88.06	0.82	High	0
4595	O=C1C(CCc2c1c1ccccc1n2C)Cn1ccnc1C	293.36	2	2	0	39.82	2.29	High	0
12287470	Cc1ccc(cc1)CNNC(=O)c1cc2c(n1C)cccc2	293.36	5	2	2	46.06	3.37	High	0
155544601	O=C1Nc2nc3CCCCc3c(c2CC1c1ccccc1)N	293.36	1	2	2	68.01	2.57	High	0
134112267	O=C(Cc1c[nH]c2c1cccc2)NNCCc1ccccc1	293.36	7	2	3	56.92	2.88	High	0
155555010	O=C1Nc2nc3CCCCc3c(c2C(C1)c1ccccc1)N	293.36	1	2	2	68.01	2.33	High	0
2187	N#CC(c1cc(cc(c1)C(C#N)(C)C)Cn1ncnc1)(C)C	293.37	4	4	0	78.29	2.03	High	0
656970	CSC[C@H]1CN(C[C@@H]1O)Cc1c[nH]c2c1ncnc2N	293.39	4	4	3	116.36	-0.03	High	0
12399958	NC(=Nc1scc(n1)c1c[nH]c2c1cccc2)N.Cl	293.78	2	2	3	121.32	2.36	High	0
14905975	CNC(=O)c1cc2c(n1C)ccc(c2)OCc1ccccc1	294.35	5	2	1	43.26	3.08	High	0
562945	CCCCc1ccc(cc1)S(=O)(=O)Nc1noc(c1)C	294.37	6	4	1	80.58	3.45	High	0
4496	CN1C(=O)CN=C(c2c1ccc(c2)[N+](=O)[O-])c1ccccc1	295.29	2	4	0	78.49	2.16	High	0
4030	COC(=O)Nc1nc2c([nH]1)cc(cc2)C(=O)c1ccccc1	295.29	5	4	2	84.08	3.01	High	0
118714579	Oc1ccc(c(c1)C(=O)/C=C/c1c[nH]c2c1cc(O)cc2)O	295.29	3	4	4	93.55	3.3	High	0
155553530	COc1ccc(cc1)CNNC(=O)c1cc2c([nH]1)cccc2	295.34	6	3	3	66.15	3.29	High	0
155558885	NNC(=O)c1c(C)[nH]c2c1cc(OCc1ccccc1)cc2	295.34	5	3	3	80.14	2.45	High	0
60093290	CCCNc1ccc(cc1)S(=O)(=O)Nc1noc(c1)C	295.36	6	4	2	92.61	2.45	High	0
30667	CC(C1=NCCN1)Oc1c(Cl)cccc1Cl.Cl	295.59	3	2	1	33.62	3.38	High	0
310631	O=C(C1=C(CSC1)Nc1ccccc1)Nc1ccccc1	296.39	5	1	2	66.43	3.47	High	0
155510530	N#Cc1c(NC(=O)C)nc(c(c1c1ccccc1)C#N)Cl	296.71	3	4	1	89.57	2.94	High	0
1447956	Fc1ccc(cc1)c1c(C)[nH]n2c1nc1CCCCc1c2=O	297.33	1	3	1	50.16	2.97	High	0
60144117	C#CCN1CCc2c(C1)c(N)c1c(n2)nc(c(c1)C#N)Cl	297.74	1	4	1	78.83	1.47	High	0
9119536	O=C(c1cnc2c(n1)cccc2)NCc1ccccc1Cl	297.74	4	3	1	54.88	2.94	High	0
2161	CC(c1ccc2c(c1)c(=O)c1c(o2)nc(c(c1)C(=O)O)N)C	298.29	2	5	2	106.42	3.08	High	0
82533	Cc1ccc(cc1)S(=O)(=O)Nc1cccc2c1nccc2	298.36	3	3	1	67.44	2.11	High	0
3334	COC(=O)Nc1nc2c([nH]1)cc(cc2)Sc1ccccc1	299.35	5	3	2	92.31	3.47	High	0
155563508	C#CCN(Cc1cc2c(n1C)ccc(c2)OC(=O)N(C)C)C	299.37	6	3	0	37.71	1.75	High	0
2712	CN=C1CN(O)C(=c2c(=N1)ccc(c2)Cl)c1ccccc1	299.75	1	3	1	48.19	2.77	High	0
44143088	N#Cc1nc(Nc2cc(F)cc(c2)F)c2c(n1)n(CC)cn2	300.27	3	6	1	79.42	2.48	High	0
5338	Nc1ccc(cc1)S(=O)(=O)Nc1cnc2c(n1)cccc2	300.34	3	4	2	106.35	1.68	High	0
9972012	CCc1cc(CCC(=O)Nc2ccccc2O)c(=O)[nH]c1C	300.35	6	3	3	82.19	1.65	High	0
240876	Clc1ccc(c(c1)Cl)CSc1ncc(c(=O)[nH]1)C	301.19	3	2	1	71.05	3.34	High	0
50804591	NC(=O)CSc1nnc2n1ccn(c2=O)c1ccccc1	301.32	4	4	1	120.58	0.44	High	0
7992490	COc1ccc(cc1)NC(=O)Cc1cc(OC)ccc1OC	301.34	7	4	1	56.79	2.61	High	0
155553394	CC#CCN(c1nc(N)c(cc1C#N)C#N)Cc1ccccc1	301.35	4	3	1	89.73	3.07	High	0
155559097	O=C(c1cc2c([nH]1)cccc2)N/N=C/c1c[nH]c2c1cccc2	302.33	4	2	3	73.04	3.42	High	0
155567238	C#CCN(c1nc(OC)c(c(c1C#N)c1ccccc1)C#N)C	302.33	4	4	0	72.94	2.79	High	0
39132823	OCc1c(nc2n1cccc2)c1ccc(cc1)Br	303.15	2	2	1	37.53	3.26	High	0
3373	CCOC(=O)c1ncn2c1CN(C)C(=O)c1c2ccc(c1)F	303.29	3	5	0	64.43	1	High	0
313614	Cc1ccc(cc1)S(=O)c1ccc(c2c1non2)[N+](=O)[O-]	303.29	3	6	0	121.02	2.15	High	0
155569698	N#CC1=C(N)Oc2c(C1c1nccn1C)ccc1c2nccc1	303.32	1	4	1	89.75	1.69	High	0
50826230	Cc1ccc(c(c1)S(=O)(=O)Nc1ccc2n(n1)cnn2)C	303.34	3	5	1	97.63	1.32	High	0
13090133	N#Cc1c(nc(c(c1c1ccccc1)C#N)N)N1CCCCC1	303.36	2	3	1	89.73	3.42	High	0
3607474	COc1ccc(cc1)NC(=O)CC1Sc2n(C1=O)ncn2	304.32	5	5	1	111.41	1.35	High	0
155557813	OC(=O)C(NC(=O)c1ccccc1)Cc1ccc(nc1)Cl	304.73	6	4	2	79.29	2.68	High	0
2815587	COc1ccc(cn1)NS(=O)(=O)c1ccc(s1)Cl	304.77	4	4	1	104.91	2.66	High	0
5719	CCN(c1cccc(c1)c1ccnc2n1ncc2C#N)C(=O)C	305.33	4	4	0	74.29	1.43	High	0
2786716	N#Cc1c(nc(c(c1c1ccccc1)C#N)N)N1CCOCC1	305.33	2	4	1	98.96	2.2	High	0
68486304	CCOC(=O)c1cc2c(n1C(=O)OC(C)(C)C)ccc(c2)O	305.33	6	5	1	77.76	3.47	High	0
155569618	OC1OC[C@@H]2[C@H](C1)[C@H](C=NNC(=O)c1ccncc1)[C@@H](C2)O	305.33	4	6	3	104.04	-0.44	High	0
3365	Fc1ccc(c(c1)F)C(Cn1cncn1)(Cn1cncn1)O	306.27	5	7	1	81.65	0.35	High	0
2824465	O=C(Nc1cc(nc2c1cccc2)N(C)C)Nc1ccccc1	306.36	5	2	2	57.26	3.21	High	0
60144119	C#CCN1CCc2c(C1)c(N)c1c(n2)nc(c(c1)C#N)N(C)C	306.37	2	4	1	82.07	0.97	High	0
155545944	C#CCN(c1nc(Cl)c(c(c1C#N)c1ccccc1)C#N)C	306.75	3	3	0	63.71	3.45	High	0
5061639	S=C(Nc1ccc(cc1)Cl)NNC(=O)c1ccncc1	306.77	6	2	3	98.14	2.25	High	0
54678166	O=C(c1c(O)c2cccc3c2n(c1=O)CC3)Nc1cccnc1	307.3	3	4	2	84.22	1.44	High	0
73353376	Oc1ccc2c(c1)c(c[nH]2)C(=O)N/N=C(\Cc1ccccc1)/C	307.35	5	3	3	77.48	2.76	High	0
49836020	Oc1ccc2c(c1)c(c[nH]2)C(=O)N/N=C(\Cc1ccccc1)/C	307.35	5	3	3	77.48	2.76	High	0
53326508	N#Cc1cc2c(nc1N1CCCCC1)nc1c(c2N)CCCC1	307.39	1	3	1	78.83	3.02	High	0
24765332	Nc1nc(cc2c1[nH]c(=O)n2Cc1ccccc1)C(F)(F)F	308.26	3	5	2	76.7	1.74	High	0
73842751	O=C1OC(=NC21CC2c1ccc(cc1)[N+](=O)[O-])c1ccccc1	308.29	3	5	0	84.48	3	High	0
696714	O=C(c1cccs1)NCc1ccc2c3c1cccc3c(=O)[nH]2	308.35	4	2	2	90.2	2.87	High	0
135494268	NC(=N)c1ccc2c(c1)[nH]c(n2)c1cccc(c1O)C(C)(C)C	308.38	3	3	4	98.78	3.43	High	0
50743079	O=c1c2sccc2n2c(n1CC1CCCO1)n[nH]c2=S	308.38	2	3	1	124.65	1.48	High	0
2118	Clc1ccc2c(c1)C(=NCc1n2c(C)nn1)c1ccccc1	308.76	1	3	0	43.07	2.12	High	0
2790	Clc1ccc(cc1)CN=C(SCCCc1cnc[nH]1)N	308.83	7	2	2	92.36	2.97	High	0
49381	CN1CCN(CC1)C1=Nc2cc(F)ccc2Cc2c1cccc2	309.38	1	3	0	18.84	2.93	High	0
54576738	CC(=O)Nc1nn(c2c1cc1c(n2)nc2c(c1N)CCCC2)C	310.35	2	4	2	98.72	1.26	High	0
117770071	CN1CCN(CC1)c1nccc2c1cc([nH]2)c1cccc(c1)F	310.37	2	3	1	35.16	3.01	High	0
155538976	COc1ccc(cc1O)CNNC(=O)c1cc2c([nH]1)cccc2	311.34	6	4	4	86.38	2.53	High	0
53058648	N#CCn1nc2n(c1=O)c1ccccc1c(=O)n2CCC(C)C	311.34	4	4	0	85.09	2.12	High	0
50806195	N#CCSc1nnc2n1ccn(c2=O)c1ccc(c(c1)C)C	311.36	3	4	0	101.28	2.01	High	0
456227	Nc1nc(N)c2c(n1)sc1c2CCN(C1)Cc1ccccc1	311.4	2	3	2	109.3	2.26	High	0
44300725	CCc1cc(Cc2cnc(nc2N)N)cc2c1N(C)CCC2C	311.42	3	2	2	81.06	3.07	High	0
44525868	Clc1cnc2c(c1)[nH]c(n2)c1cc(cnc1N)c1c[nH]nc1	311.73	2	4	3	109.16	1.54	High	0
753588	c1ccc(cc1)c1nc2n(n1)cnc1c2cnn1c1ccccc1	312.33	2	4	0	60.9	3.4	High	0
135398745	CN1CCN(CC1)C1=Nc2ccccc2Nc2c1cc(s2)C	312.43	1	2	1	59.11	2.86	High	0
9883259	CCc1c(C)[nH]c2c1C(=O)C(CC2)CN1CCOCC1.Cl	312.83	3	3	1	45.33	2.54	High	0
91800806	Clc1ccc(cc1Cl)CN1CCN(CC1)C1=NCCN1	313.23	3	2	1	30.87	1.8	High	0
35802	COC(=O)Nc1nc2c([nH]1)cc(cc2)C(=O)c1ccc(cc1)F	313.28	5	5	2	84.08	2.84	High	0
54690727	Fc1ccc(cc1)CNC(=O)c1c(=O)[nH]c2c(c1O)nccc2	313.28	4	5	3	95.08	1.85	High	0
50804627	N#CCSc1nnc2n1ccn(c2=O)c1ccccc1OC	313.33	4	5	0	110.51	1.26	High	0
50806507	N#CCSc1nnc2n1ccn(c2=O)c1cccc(c1)OC	313.33	4	5	0	110.51	1.26	High	0
516119	Cc1noc(c1)CCOc1c(C)cc(cc1C)c1nnn(n1)C	313.35	5	6	0	78.86	3.32	High	0
24905343	COc1cc(ccc1OC)c1nn(c2c1c(N)ncn2)C(C)C	313.35	4	5	1	88.08	2.14	High	0
53061527	CCC(NC(=O)Cn1c2ccccc2n2c(c1=O)nnc2C)C	313.35	5	4	1	81.29	1.59	High	0
2170	Clc1ccc2c(c1)C(=Nc1c(O2)cccc1)N1CCNCC1	313.78	1	3	1	36.86	2.75	High	0
867917	Clc1ccc(cc1)c1c(C)[nH]n2c1nc1CCCCc1c2=O	313.78	1	2	1	50.16	3.5	High	0
155540881	NC(=O)c1nc(cn1Cc1ccc(cc1)C(F)(F)F)[N+](=O)[O-]	314.22	5	7	1	106.73	1.86	High	0
119607	Cc1onc(c1c1ccc(cc1)S(=O)(=O)N)c1ccccc1	314.36	3	5	1	94.57	2.62	High	0
159603	CCOCc1nc2c(n1CC(O)(C)C)c1ccccc1nc2N	314.38	5	4	2	86.19	1.28	High	0
155567949	O=C([C@@H]1C[C@@H]([C@H]2[C@@H]1C=CC2)C(=O)O)NNC(=O)c1ccncc1	315.32	6	5	3	108.39	0.47	High	0
45488854	N#Cc1ccc(cc1)c1cnc(c(n1)c1ccc(cc1)C(=O)N)N	315.33	3	4	2	118.68	1.35	High	0
40854	COC(=O)Nc1nc2c([nH]1)cc(cc2)S(=O)c1ccccc1	315.35	5	4	2	103.29	2.18	High	0
44574267	NC(=O)c1[nH]c2c(c1c1ccccc1)cc(cc2)S(=O)(=O)N	315.35	3	4	3	127.42	1.45	High	0
155550118	OCCNc1nc(N)c(c(c1C#N)c1ccccc1)C#N.Cl	315.76	4	4	3	118.75	3.11	High	0
11336042	O=c1[nH]c(=O)c(c([nH]1)Cn1cnc(c1)[N+](=O)[O-])Br	316.07	3	5	2	129.36	-0.21	High	0
651603	O=C(c1cccc(c1)n1cnnn1)Nc1cnc2c(c1)cccc2	316.32	4	5	1	85.59	2.33	High	0
14196965	OC(=O)C(=O)O.C=C=CCN(Cc1cc2c(n1C)cccc2)C	316.35	5	5	2	82.77	-0.41	High	0
117770823	COc1cccc(c1)c1cc2c([nH]1)ccnc2Nc1cccnc1	316.36	4	3	2	62.83	3.42	High	0
49663066	Cc1ccccc1Cn1nc2n(c1=O)nc(cc2)c1ccccc1	316.36	3	3	0	52.19	3.14	High	0
155546655	O=C1Nc2c(CC1C)c(Cl)nc1c2c(N)c2c(n1)CCCC2	316.79	0	3	2	80.9	2.68	High	0
155557345	O=C1CC(C)c2c(N1)c1c(nc2Cl)nc2c(c1N)CCCC2	316.79	0	3	2	80.9	2.44	High	0
155558162	O=C([C@@H]1C[C@@H]([C@H]2[C@@H]1CCC2)C(=O)O)NNC(=O)c1ccncc1	317.34	6	5	3	108.39	1.18	High	0
50826191	CCCc1ccc(cc1)S(=O)(=O)Nc1ccc2n(n1)cnn2	317.37	5	5	1	97.63	1.93	High	0
4638672	Fc1ccc(cc1)C(=O)Nc1nnc(o1)c1ccc(cc1)Cl	317.7	4	5	1	68.02	3.31	High	0
2949588	O=C(Nc1ccc(c(c1)Cl)C)CC1COc2c(O1)cccc2	317.77	4	3	1	47.56	3.5	High	0
10543588	Nc1nc(NC2Cc3c(C2)cccc3)nc(n1)c1cccc(c1)N	318.38	3	3	3	102.74	2.98	High	0
50804753	NC(=O)CSc1nnc2n1ccn(c2=O)c1ccc(cc1)F	319.31	4	5	1	120.58	0.54	High	0
4539	CCn1cc(C(=O)O)c(=O)c2c1cc(N1CCNCC1)c(c2)F	319.33	3	5	2	74.57	-1.03	High	0
70687214	Fc1ccc(cc1)Oc1cncc(c1)c1ccc2c(c1)[nH]c(n2)N	320.32	3	4	2	76.82	3.33	High	0
10064615	Cc1cccc(n1)c1nc(Nc2ccncn2)c2c(n1)ccs2	320.37	3	5	1	104.72	2.83	High	0
58285518	O1CCC(CC1)CNc1nn2c(s1)ncc2c1cccs1	320.43	4	3	1	107.93	3.14	High	0
3958	Clc1ccc2c(c1)C(=NC(C(=O)N2)O)c1ccccc1Cl	321.16	1	3	2	61.69	2.39	High	0
2806213	O1CCN(CC1)c1cc([nH]n1)c1ccc(cc1)Oc1ccccc1	321.37	4	3	1	50.38	3.49	High	0
298	OCC(C(c1ccc(cc1)[N+](=O)[O-])O)NC(=O)C(Cl)Cl	323.13	7	5	3	115.38	1.14	High	0
44526846	COc1cc(ccc1OC)c1cnc2n1nc(cc2)N1CCCC1	324.38	4	4	0	51.89	2.87	High	0
441074	C=C[C@H]1CN2CC[C@H]1C[C@@H]2[C@H](c1ccnc2c1cc(OC)cc2)O	324.42	4	4	1	45.59	2.88	High	0
122196555	Clc1cnc2c(c1)[nH]c(n2)c1cc(Br)cnc1N	324.56	1	3	2	80.48	2.31	High	0
463108	NC(=Nc1nc(cc2c1cccc2)c1ccccn1)c1ccccn1	325.37	3	4	1	77.05	3.4	High	0
53061529	O=C(Cn1c2ccccc2n2c(c1=O)nnc2C)NC1CCCC1	325.37	4	4	1	81.29	1.53	High	0
16328916	O=C(C(Oc1ccccc1)C)Nc1scc(n1)c1ccccn1	325.38	6	4	1	92.35	3.19	High	0
3034554	Cn1c2nc([nH]c2c(=S)n(c1=O)C)SCCN1CCCC1	325.45	4	3	1	116.24	1.59	High	0
135998453	Nc1ncnc2c1c(nn2C(C)C)c1cc2c([nH]1)cccc2Cl	326.78	2	3	2	85.41	2.99	High	0
135398737	CN1CCN(CC1)C1=Nc2cc(Cl)ccc2Nc2c1cccc2	326.82	1	2	1	30.87	3.23	High	0
255871	O=C(Nc1ccc(cn1)[N+](=O)[O-])Nc1ccc(c(c1)Cl)Cl	327.12	5	4	2	99.84	2.83	High	0
122196570	COc1cccn2c1nc(c2C(=O)N1CCCCC1)C(F)(F)F	327.3	4	6	0	46.84	3.29	High	0
50806377	CCOc1ccc(cc1)n1ccn2c(c1=O)nnc2SCC#N	327.36	5	5	0	110.51	1.62	High	0
45913503	Cc1ccc(o1)c1scc(n1)CN(C(C)C)Cc1ccccn1	327.44	6	4	0	70.4	3.25	High	0
44527613	O=C(N(c1ccccc1)C)c1cc2c([nH]1)cccc2c1cncnc1	328.37	4	3	1	61.88	3.31	High	0
10830128	Nc1nc(NC2Cc3c(C2)ccc(c3)F)nc(n1)N1CCCCC1	328.39	3	4	2	79.96	3.4	High	0
130606	COc1cc(NS(=O)(=O)c2ccc(cc2)C)c2c(c1)cccn2	328.39	4	4	1	76.67	3.05	High	0
24238018	CCc1ccc(cc1)C(C(C)C)NCc1nc(N)nc(n1)N(C)C	328.46	7	4	2	79.96	3.14	High	0
2660519	O=C(Nc1scc(n1)c1ccccn1)COc1cccc(c1)F	329.35	6	5	1	92.35	2.89	High	0
122196548	CN1CCN(CC1)c1nccc2c1nc([nH]2)c1ccc(c(c1)F)F	329.35	2	5	1	48.05	2.55	High	0
139220259	N#Cc1c(N)nc2c(c1c1ccc(cc1)C)S(=O)(=O)OC2(C)C	329.37	1	5	1	114.45	2.25	High	0
50806531	NC(=O)CSc1nnc2n1ccn(c2=O)c1ccc(c(c1)C)C	329.38	4	4	1	120.58	1.17	High	0
134145449	NC(=O)c1nc(cn1Cc1cccc(c1)OC(F)(F)F)[N+](=O)[O-]	330.22	6	8	1	115.96	2.16	High	0
134149232	O=C(c1ncc([nH]1)[N+](=O)[O-])NCc1ccc(cc1)OC(F)(F)F	330.22	7	8	2	112.83	2.51	High	0
970664	COc1cccc(c1)n1nnnc1S(=O)(=O)Cc1ccccc1	330.36	5	6	0	95.35	2.26	High	0
76328537	N1CCN(CC1)c1nn2c(nnc2c2c1cccc2)c1ccccc1	330.39	2	4	1	58.35	2.45	High	0
6918606	N1CCN(CC1)c1nn2c(nnc2c2c1cccc2)c1ccccc1	330.39	2	4	1	58.35	2.45	High	0
3440	OC(=O)c1cc(c(cc1NCc1ccco1)Cl)S(=O)(=O)N	330.74	5	6	3	131.01	2.03	High	0
60758	O=C1N(CCc2c1c1ccccc1n2C)Cc1nc[nH]c1C.Cl	330.81	2	2	1	53.92	2.4	High	0
53058691	N#CCn1nc2n(c1=O)c1ccccc1c(=O)n2Cc1ccccc1	331.33	3	4	0	85.09	1.93	High	0
53610188	Fc1ccc(cc1)c1occ(n1)CCNC(=O)N1CCCCC1C	331.38	6	4	1	58.37	3	High	0
155545075	N=Cc1c(N)nc2c(c1c1ccccc1C)S(=O)(=O)OC2(C)C	331.39	2	5	2	114.51	1.53	High	0
50826212	CC(Cc1ccc(cc1)S(=O)(=O)Nc1ccc2n(n1)cnn2)C	331.39	5	5	1	97.63	2.19	High	0
16760621	CN(CC(=O)Nc1ccc2c(c1)c1ccccc1c(=O)[nH]2)C.Cl	331.8	4	3	2	65.2	2.51	High	0
49666134	O=S(=O)(c1ccc2n(c1)cnn2)Nc1ccc2c(c1)OCCO2	332.33	3	6	1	103.2	1.41	High	0
44533020	OCCc1ccc(cc1)Nc1nccc(n1)c1nnc2n1cccc2	332.36	5	5	2	88.23	2.6	High	0
49663068	COc1cccc(c1)Cn1nc2n(c1=O)nc(cc2)c1ccccc1	332.36	4	4	0	61.42	2.74	High	0
60144120	C#CCN1CCc2c(C1)c(N)c1c(n2)nc(c(c1)C#N)N1CCCC1	332.4	2	4	1	82.07	1.46	High	0
70697453	N#Cc1cc(C#N)c(nc1NC1CCN(CC1)Cc1ccccc1)N	332.4	4	4	2	101.76	3.45	High	0
236065	Cn1cnc(c1S(=O)(=O)Oc1cccc2c1cccc2)[N+](=O)[O-]	333.32	4	6	0	115.39	2.33	High	0
155543183	CCOc1nc2nc(C)c(cc2c(c1C#N)c1ccccc1)C(=O)O	333.34	4	6	1	96.1	3.4	High	0
2083510	O=c1[nH]c2ccccc2c(c1)C(=O)N1CCN(CC1)c1ccccc1	333.38	3	2	1	56.41	2.11	High	0
331772	Ic1ccc(c(c1)Cl)N1C(=O)C=CC1=O	333.51	1	2	0	37.38	2.32	High	0
71605749	Fc1ccc(cc1Cl)Cc1nn(c2c1c(N)ncn2)C(C)(C)C	333.79	3	4	1	69.62	3.41	High	0
344265	OC(=O)C(N1C(=O)c2c(C1=O)cccc2)Cc1c[nH]c2c1cccc2	334.33	4	4	2	90.47	2.61	High	0
71579813	Clc1ccc(c(c1)O)Oc1ccc(o1)C(=O)Nc1noc(c1)C	334.71	5	6	2	97.73	3.47	High	0
1510954	Cc1cccc(c1)Cn1ccc(n1)NC(=O)c1ccc2c(c1)OCO2	335.36	5	4	1	65.38	3.17	High	0
18775329	COc1ccc(cc1)Nc1ccccc1NC(=O)c1ccc(=O)[nH]c1	335.36	6	3	3	83.22	2.27	High	0
23656963	O1CCN(CC1)Cc1[nH]nc(c1)c1ccc(cc1)Oc1ccccc1	335.4	5	4	1	50.38	2.9	High	0
42739082	CCc1cc(=O)n(c(n1)SC(C(=O)Nc1ccc(cc1)F)C)C	335.4	6	4	1	89.29	2.61	High	0
6604100	[O-]C1=NC(=O)N(C1)/N=C/c1ccc(o1)c1ccc(cc1)[N+](=O)[O-].[Na+]	336.23	4	7	0	127.05	2.03	High	0
91812620	Fc1cccc(c1)Cn1nc2n(c1=O)ccn(c2=O)c1ccccc1	336.32	3	4	0	61.3	2.38	High	0
91812624	Fc1ccc(cc1)Cn1nc2n(c1=O)ccn(c2=O)c1ccccc1	336.32	3	4	0	61.3	2.38	High	0
91812619	Fc1ccccc1Cn1nc2n(c1=O)ccn(c2=O)c1ccccc1	336.32	3	4	0	61.3	2.38	High	0
155545721	[O-][N+](=O)c1ccc(cc1)Cn1c(nc2c1cccc2)c1cscn1	336.37	4	4	0	104.77	3.19	High	0
70682976	COc1ccc2c(c1)c(OCC(=O)NCc1ccccc1)cc(n2)C	336.38	7	4	1	60.45	3.37	High	0
49663075	Clc1ccc(cc1)Cn1nc2n(c1=O)nc(cc2)c1ccccc1	336.78	3	3	0	52.19	3.4	High	0
49663074	Clc1cccc(c1)Cn1nc2n(c1=O)nc(cc2)c1ccccc1	336.78	3	3	0	52.19	3.4	High	0
71812237	Brc1ccc2c(c1)cc(c(=O)o2)CSc1ncc[nH]1	337.19	3	3	1	84.19	3.09	High	0
16351001	O=C(c1cccc(c1)OCc1c(C)noc1C)Nc1ncccc1C	337.37	6	5	1	77.25	3.1	High	0
1570601	O=C(C(=O)NC1CC(C)(C)NC(C1)(C)C)Nc1ccc(cc1)Cl	337.84	5	3	3	70.23	2.8	High	0
49663073	Fc1cc(cc(c1)F)Cn1nc2n(c1=O)nc(cc2)c1ccccc1	338.31	3	5	0	52.19	2.97	High	0
16387386	O=C(C1CC1c1ccccc1F)Nc1scc(n1)c1ccccn1	339.39	5	4	1	83.12	3.04	High	0
3289174	CCN1CCCC(C1)Sc1[nH]c2c(n1)n(C)c(=O)n(c2=S)C	339.48	3	3	1	116.24	2.02	High	0
45859503	O=C(N1CCN(CC1)Cc1ccc(s1)Cl)NCc1ccco1	339.84	6	3	1	76.96	2.13	High	0
11844916	Nc1cccc(c1C)Cn1ccc(cc1=O)OCCc1cccs1	340.44	6	2	1	85.49	2.93	High	0
5270751	COc1ccc(cc1)Cn1cnc2c1nc(Cl)nc2c1ccco1	340.76	4	5	0	65.97	3.34	High	0
155510350	COc1ccc(c(c1)c1nnn(c1)c1ccc(c(c1)OC)OC)OC	341.36	6	6	0	67.63	2.89	High	0
688272	CCN1CCC[C@H]1CNC(=O)c1cc(ccc1OC)S(=O)(=O)N	341.43	7	6	2	110.11	0.57	High	0
155522659	CC(=O)OCCn1c(cn2c(c1=O)nc(c2)[N+](=O)[O-])c1ccccc1	342.31	6	6	0	111.42	1.37	High	0
53074342	Cn1c2nn(c(=O)n2c2c(c1=O)scc2)CCOc1ccccc1	342.37	4	4	0	98.77	2.33	High	0
51085031	O=C(N1CCN(CC1)Cc1ccc2c(c1)OCO2)NCc1ccoc1	343.38	6	5	1	67.18	1.23	High	0
50806500	CC(NC(=O)CSc1nnc2n1ccn(c2=O)c1ccccc1)C	343.4	6	4	1	106.59	1.64	High	0
1486255	Fc1ccc(cc1)NC(=O)c1nn(c2ccccc2)c(=O)cc1Cl	343.74	4	4	1	63.99	3.22	High	0
155538636	O=C(c1ncc(n1C)[N+](=O)[O-])NCc1cccc(c1)OC(F)(F)F	344.25	7	8	1	101.97	2.46	High	0
155546992	NC(=O)c1nc(cn1CCc1ccc(cc1)OC(F)(F)F)[N+](=O)[O-]	344.25	7	8	1	115.96	2.46	High	0
155555627	O=C(c1ncc(n1C)[N+](=O)[O-])NCc1ccc(cc1)OC(F)(F)F	344.25	7	8	1	101.97	3.37	High	0
49667187	CC(NC(=O)Cn1nc2n(c1=O)ccc(n2)Nc1ccc(cc1)F)C	344.34	6	5	2	93.32	0.93	High	0
49667186	CCCNC(=O)Cn1nc2n(c1=O)ccc(n2)Nc1ccc(cc1)F	344.34	7	5	2	93.32	1.02	High	0
53058721	N#CCn1nc2n(c1=O)c1ccccc1c(=O)n2Cc1ccc(cc1)C	345.35	3	4	0	85.09	2.29	High	0
24204260	Fc1ccc(cc1)Nc1nc2cc(N)cc(c2nc1c1ccccc1)N	345.37	3	3	3	89.85	3.48	High	0
50806383	CCOc1ccc(cc1)n1ccn2c(c1=O)nnc2SCC(=O)N	345.38	6	5	1	129.81	0.78	High	0
53326509	N#Cc1cc2c(nc1OC)nc1c(c2N)CN(CC1)Cc1ccccc1	345.4	3	5	1	88.06	2.2	High	0
4594	COc1ccc2c(c1)[nH]c(n2)S(=O)Cc1ncc(c(c1C)OC)C	345.42	5	5	1	96.31	2.23	High	0
2982080	O=C(N1CCN(CC1)Cc1ccc2c(c1)OCO2)NC1CCCCC1	345.44	5	4	1	54.04	2.48	High	0
49663069	O=c1n(Cc2ccc3c(c2)OCO3)nc2n1nc(cc2)c1ccccc1	346.34	3	5	0	70.65	2.59	High	0
91812640	Cc1ccc(cc1C)n1ccn2c(c1=O)nn(c2=O)Cc1ccccc1	346.38	3	3	0	61.3	3.01	High	0
53074329	Clc1ccc(cc1)Cn1nc2n(c1=O)c1ccsc1c(=O)n2C	346.79	2	3	0	89.54	2.78	High	0
71579718	Clc1ccc(c(c1)O)Oc1ccc(cc1)N1CCN(CC1)C(=O)C	346.81	4	3	1	53.01	3.12	High	0
49673436	CN(C(=O)CSc1nnc2n1ccn(c2=O)c1ccc(cc1)F)C	347.37	5	5	0	97.8	1.13	High	0
16360478	O=C(c1cncn1c1ccccc1)Nc1scc(n1)c1ccccn1	347.39	5	4	1	100.94	2.83	High	0
45488325	COc1cncc(c1)c1cncc(n1)N1CCN(CC1)c1ccncc1	348.4	4	5	0	67.27	1.32	High	0
41781	CC(NC(=O)NS(=O)(=O)c1cnccc1Nc1cccc(c1)C)C	348.42	7	4	3	108.57	2.68	High	0
71616	Fc1ccc(c(c1)F)[C@]([C@H](c1ncncc1F)C)(Cn1cncn1)O	349.31	5	8	1	76.72	1.51	High	0
53058702	N#CCn1nc2n(c1=O)c1ccccc1c(=O)n2Cc1ccc(cc1)F	349.32	3	5	0	85.09	2.03	High	0
54705052	O=C(C1=C(O)c2ccccc2S(=O)(=O)N1C)Nc1ccccn1.O	349.36	3	6	3	117.21	2.59	High	0
5179236	CN1CCN(CC1)c1cc(nc(n1)c1ccncc1)c1ccc(cc1)F	349.4	3	5	0	45.15	2.82	High	0
44143209	CN(CCCNC(=O)c1ccc(cc1)c1cc(O)c2c(c1)cccn2)C	349.43	7	4	2	65.46	3.13	High	0
122196561	Nc1nc(N)c2c(n1)nc(nc2)N([C@@H](c1ccc2c(c1)CCCC2)C)C	349.43	3	4	2	106.84	3.19	High	0
53322745	N#Cc1cc2c(nc1Cl)nc1c(c2N)CN(CC1)Cc1ccccc1	349.82	2	4	1	78.83	2.85	High	0
