# Supplementary material for: Integrated machine learning, molecular dynamics, and density functional theory approaches for identifying potential inhibitor targeting TEM 𝛽-lactamase in Escherichia coli
Source: Front Bioinform. 2026 May 20;6:1840806. doi: 10.3389/fbinf.2026.1840806 (PMC13230092; doi:10.3389/fbinf.2026.1840806)
Supplement: Supplementary file 2 [file Table3.xlsx]

## Sheet: Sheet1
Supplementary Table 3: Toxicity profile of the selected compounds
Sl. No	SMILE	Predicted LD 50 (mg/kg)	Predicted toxicity class	Hepatotoxicity	Probability	Cardiotoxicity	Probability	Carcinogenicity	Probability	Mutagenicity	Probability
1	COc1ccc2c(c1)c1NC(C)CNC(=O)c1s2	1000	4	Inactive	0.619	Inactive	0.685	Inactive	0.598	Inactive	0.588
2	CN(c1nc(N(CC#C)C)c(cc1C#N)C#N)CC#C	1000	4	Inactive	0.686	Inactive	0.875	Inactive	0.621	Inactive	0.621
3	OC(=O)/C=C/c1ccc(cc1)Cn1ccnc1.Cl	3196	5	Inactive	0.747	Inactive	0.6846	Inactive	0.6393	Inactive	0.583
4	N#Cc1cc(C#N)c(nc1N1CCCC1)N1CCCC1	1000	4	Inactive	0.826	Inactive	0.90875	Inactive	0.6675	Inactive	0.644
5	CCOC(=O)N1CCN(CC1)c1ccc(cc1)Cl	1460	4	Inactive	0.85	Inactive	0.708	Inactive	0.541	Inactive	0.69025
6	O=C(Cc1ccccc1F)Nc1nc2c([nH]1)cccc2	1857	4	Inactive	0.508	Inactive	0.838	Inactive	0.557	Inactive	0.5908
7	CCC(=O)Nc1ccccc1C(=O)Nc1ccccn1	1500	4	Inactive	0.6465	Inactive	0.817	Inactive	0.532	Inactive	0.698
8	NC(=O)[C@@H](NC(=O)c1cccnc1)Cc1ccccc1	8500	6	Inactive	0.596	Inactive	0.618	Inactive	0.771	Inactive	0.8
9	COc1nc(C)nc(c1NC1=NCCN1)Cl.Cl	1000	4	Inactive	0.806	Inactive	0.758	Inactive	0.6155	Inactive	0.606
10	CCCC1(C2CC2)N(C)C(=O)Nc2c1cc(Cl)cc2	1000	4	Inactive	0.699	Inactive	0.909	Inactive	0.7085	Inactive	0.665
11	O=C(Cn1cnc2c(c1=O)cccc2)Nc1ccccc1	1000	4	Inactive	0.741	Inactive	0.897	Inactive	0.621	Inactive	0.573
12	Cc1ccc(cc1)N(c1cccc(c1)O)CC1=NCCN1	1000	4	Inactive	0.982	Inactive	0.763	Inactive	0.557	Inactive	0.614
13	Cc1ncc(c(n1)N)CNc1ccc(cc1)C(F)(F)F	1400	4	Inactive	0.631	Inactive	0.849	Inactive	0.559	Inactive	0.618
14	CCOC(=O)c1c(C)[nH]c(=O)c(c1c1ccccc1)C#N	2000	4	Inactive	0.562	Inactive	0.752	Inactive	0.555	Inactive	0.78
15	N#Cc1c(Cl)nc(c(c1c1ccccc1)C#N)N(C)C	1000	4	Inactive	0.567	Inactive	0.85275	Inactive	0.58	Inactive	0.679
16	CN1CCCCC1C(=O)Nc1c(C)cccc1C.Cl	5000	5	Inactive	0.878	Inactive	0.794	Inactive	0.636	Inactive	0.721
17	CCOC(=O)C1=C(C)OC(=C(C1c1ccncc1)C#N)N	1400	4	Inactive	0.532	Inactive	0.7155	Inactive	0.576	Inactive	0.603298
18	CCOC(=O)C1=C(C)OC(=C(C1c1cccnc1)C#N)N	1300	4	Inactive	0.532	Inactive	0.7155	Inactive	0.576	Inactive	0.603298
19	Br/C=C/1\CN(c2n1c(=O)c(cc2C#N)C#N)C	2000	4	Inactive	0.7076	Inactive	0.889	Inactive	0.6575	Inactive	0.55
20	O=C1NC2=Nc3c(CN2C1)c(Cl)c(cc3)Cl.Cl	1500	4	Inactive	0.784	Inactive	0.842	Inactive	0.635	Inactive	0.648
21	O=C1Nc2nc3CCCCc3c(c2CC1c1ccccc1)N	1848	4	Inactive	0.605	Inactive	0.837	Inactive	0.5175	Inactive	0.53775
22	O=C1Nc2nc3CCCCc3c(c2C(C1)c1ccccc1)N	1600	4	Inactive	0.618	Inactive	0.821	Inactive	0.566	Inactive	0.558
23	O=C(C1=C(CSC1)Nc1ccccc1)Nc1ccccc1	1000	4	Inactive	0.668	Inactive	0.728	Inactive	0.571	Inactive	0.576
24	O=C(c1cnc2c(n1)cccc2)NCc1ccccc1Cl	1000	4	Inactive	0.701	Inactive	0.871	Inactive	0.6625	Inactive	0.65
25	OCc1c(nc2n1cccc2)c1ccc(cc1)Br	1100	4	Inactive	0.6285	Inactive	0.81875	Inactive	0.653	Inactive	0.611
26	CCOC(=O)c1ncn2c1CN(C)C(=O)c1c2ccc(c1)F	1300	4	Inactive	0.952	Inactive	0.81	Inactive	0.661	Inactive	0.627
27	N#Cc1c(nc(c(c1c1ccccc1)C#N)N)N1CCOCC1	1000	4	Inactive	0.772	Inactive	0.8855	Inactive	0.55	Inactive	0.68
28	CCOC(=O)c1cc2c(n1C(=O)OC(C)(C)C)ccc(c2)O	1600	4	Inactive	0.648	Inactive	0.766	Inactive	0.643	Inactive	0.681
29	O=C(c1cccs1)NCc1ccc2c3c1cccc3c(=O)[nH]2	1000	4	Inactive	0.672	Inactive	0.7955	Inactive	0.533	Inactive	0.582
30	CCc1c(C)[nH]c2c1C(=O)C(CC2)CN1CCOCC1.Cl	2667	5	Inactive	0.829	Inactive	0.89625	Inactive	0.667	Inactive	0.679
31	N#CCSc1nnc2n1ccn(c2=O)c1cccc(c1)OC	2000	4	Inactive	0.523	Inactive	0.826	Inactive	0.509	Inactive	0.532
32	CCOCc1nc2c(n1CC(O)(C)C)c1ccccc1nc2N	1000	4	Inactive	0.726	Inactive	0.844	Inactive	0.529	Inactive	0.5901
33	OCCNc1nc(N)c(c(c1C#N)c1ccccc1)C#N.Cl	1000	4	Inactive	0.711	Inactive	0.648	Inactive	0.631	Inactive	0.57925
34	O=C1CC(C)c2c(N1)c1c(nc2Cl)nc2c(c1N)CCCC2	1000	4	Inactive	0.614	Inactive	0.81325	Inactive	0.562	Inactive	0.543
35	Nc1nc(NC2Cc3c(C2)cccc3)nc(n1)c1cccc(c1)N	4000	5	Inactive	0.511	Inactive	0.879	Inactive	0.5965	Inactive	0.542
36	Cc1ccc(o1)c1scc(n1)CN(C(C)C)Cc1ccccn1	1600	4	Inactive	0.618	Inactive	0.866	Inactive	0.725	Inactive	0.654
37	Nc1nc(NC2Cc3c(C2)ccc(c3)F)nc(n1)N1CCCCC1	4000	5	Inactive	0.537	Inactive	0.888	Inactive	0.578	Inactive	0.535
38	OC(=O)c1cc(c(cc1NCc1ccco1)Cl)S(=O)(=O)N	2000	4	Inactive	0.516	Inactive	0.8475	Inactive	0.628	Inactive	0.8991
39	Fc1ccc(cc1)c1occ(n1)CCNC(=O)N1CCCCC1C	1000	4	Inactive	0.78	Inactive	0.8546	Inactive	0.665	Inactive	0.685
40	CN(CC(=O)Nc1ccc2c(c1)c1ccccc1c(=O)[nH]2)C.Cl	2000	4	Inactive	0.653	Inactive	0.825	Inactive	0.612	Inactive	0.539
41	N#Cc1cc(C#N)c(nc1NC1CCN(CC1)Cc1ccccc1)N	1000	4	Inactive	0.716	Inactive	0.856	Inactive	0.613	Inactive	0.634
42	O=c1[nH]c2ccccc2c(c1)C(=O)N1CCN(CC1)c1ccccc1	2000	4	Inactive	0.8005	Inactive	0.8336	Inactive	0.6495	Inactive	0.52
43	OC(=O)C(N1C(=O)c2c(C1=O)cccc2)Cc1c[nH]c2c1cccc2	1500	4	Inactive	0.652	Inactive	0.7365	Inactive	0.62	Inactive	0.732
44	O=C(C(=O)NC1CC(C)(C)NC(C1)(C)C)Nc1ccc(cc1)Cl	1000	4	Inactive	0.738	Inactive	0.712	Inactive	0.6295	Inactive	0.692
45	O=C(N1CCN(CC1)Cc1ccc(s1)Cl)NCc1ccco1	1260	4	Inactive	0.737	Inactive	0.822	Inactive	0.64	Inactive	0.638
46	Nc1cccc(c1C)Cn1ccc(cc1=O)OCCc1cccs1	1000	4	Inactive	0.7026	Inactive	0.74	Inactive	0.502	Inactive	0.647
47	CCN1CCC[C@H]1CNC(=O)c1cc(ccc1OC)S(=O)(=O)N	1700	4	Inactive	0.7576	Inactive	0.625	Inactive	0.633	Inactive	0.7115
48	Cn1c2nn(c(=O)n2c2c(c1=O)scc2)CCOc1ccccc1	1000	4	Inactive	0.585	Inactive	0.791	Inactive	0.562	Inactive	0.51035
49	O=C(N1CCN(CC1)Cc1ccc2c(c1)OCO2)NCc1ccoc1	1000	4	Inactive	0.830405	Inactive	0.712	Inactive	0.523	Inactive	0.608
50	Clc1ccc(cc1)Cn1nc2n(c1=O)c1ccsc1c(=O)n2C	1000	4	Inactive	0.61285	Inactive	0.892	Inactive	0.642	Inactive	0.602
51	Clc1ccc(c(c1)O)Oc1ccc(cc1)N1CCN(CC1)C(=O)C	1150	4	Inactive	0.718	Inactive	0.524	Inactive	0.578	Inactive	0.66
52	CN(C(=O)CSc1nnc2n1ccn(c2=O)c1ccc(cc1)F)C	1000	4	Inactive	0.512	Inactive	0.923	Inactive	0.591	Inactive	0.638
53	COc1cncc(c1)c1cncc(n1)N1CCN(CC1)c1ccncc1	1000	4	Inactive	0.809	Inactive	0.794	Inactive	0.594	Inactive	0.737
54	CC(NC(=O)NS(=O)(=O)c1cnccc1Nc1cccc(c1)C)C	5000	5	Inactive	0.8	Inactive	0.842	Inactive	0.602	Inactive	0.9515
55	N#CCn1nc2n(c1=O)c1ccccc1c(=O)n2Cc1ccc(cc1)F	1000	4	Inactive	0.622	Inactive	0.898	Inactive	0.589	Inactive	0.6066
