# Supplementary material for: Integrated machine learning, molecular dynamics, and density functional theory approaches for identifying potential inhibitor targeting TEM 𝛽-lactamase in Escherichia coli
Source: Front Bioinform. 2026 May 20;6:1840806. doi: 10.3389/fbinf.2026.1840806 (PMC13230092; doi:10.3389/fbinf.2026.1840806)
Supplement: Supplementary file 4 [file Table4.xlsx]

## Sheet: Sheet1
Supplementary Table 4: Molecular docking profile of non-toxic ligands
TEM-1			TEM-235
Ligand	Binding Affinity (kcal/mol)		Ligand	Binding Affinity (kcal/mol)
344265	-8.5		344265	-8.4
2083510	-8.3		2083510	-8.3
10543588	-8.2		10543588	-8.1
10830128	-8.1		155557345	-8.1
155555010	-8.1		155555010	-8.1
696714	-8.1		10830128	-8
155557345	-8.1		2786716	-8
53074329	-8.1		50806507	-8
2786716	-8		53074329	-8
2081089	-7.9		53610188	-8
49673436	-7.9		696714	-7.9
155544601	-7.8		49673436	-7.9
71579718	-7.8		53074342	-7.8
155550118	-7.6		155544601	-7.7
51085031	-7.6		2081089	-7.7
53058702	-7.6		45488325	-7.7
53074342	-7.6		742756	-7.7
53610188	-7.6		51085031	-7.6
70697453	-7.6		71579718	-7.6
9119536	-7.6		9119536	-7.6
135413494	-7.5		53058702	-7.5
45488325	-7.5		70697453	-7.5
12348809	-7.4		135413494	-7.4
49864068	-7.4		155550118	-7.4
155568861	-7.3		49864068	-7.4
41781	-7.3		12348809	-7.3
3373	-7.2		41781	-7.3
3440	-7.1		11844916	-7.2
50806507	-7.1		155568861	-7.2
1570601	-7		159603	-7.1
742756	-7		3373	-7.1
11844916	-6.9		3440	-7.1
45859503	-6.9		1570601	-7
6438130	-6.9		6438130	-6.9
688272	-6.8		45859503	-6.8
155547886	-6.7		39132823	-6.7
39132823	-6.7		688272	-6.7
Avibactam	-6.7		155547886	-6.6
6456615	-6.6		9943169	-6.6
9883259	-6.6		9883259	-6.5
9943169	-6.6		Avibactam	-6.5
155539607	-6.5		12733237	-6.4
159603	-6.5		6456615	-6.4
12733237	-6.4		310631	-6.3
66070	-6.3		5775	-6.3
68486304	-6.3		66070	-6.3
310631	-6.2		68486304	-6.3
45913503	-6.2		155548747	-6.2
5775	-6.2		45913503	-6.2
155548747	-6.1		155539607	-6.1
2831039	-6		21755317	-6.1
540436	-6		423349	-6
21755317	-5.9		2831039	-5.9
423349	-5.9		540436	-5.9
11231255	-5.6		11231255	-5.5
