# Supplementary material for: Integrated machine learning, molecular dynamics, and density functional theory approaches for identifying potential inhibitor targeting TEM 𝛽-lactamase in Escherichia coli
Source: Front Bioinform. 2026 May 20;6:1840806. doi: 10.3389/fbinf.2026.1840806 (PMC13230092; doi:10.3389/fbinf.2026.1840806)
Supplement: Supplementary file 5 [file Table1.xlsx]

## Sheet: Sheet1
Supplementary Table 1: 2D SMILES of all the active componds
Name	SMILES	Predicted Class
89594	CN1CCC[C@H]1C2=CN=CC=C2	active
91462	C1C[C@H](NC1)C2=CN=CC=C2	active
4421	CCN1C=C(C(=O)C2=C1N=C(C=C2)C)C(=O)O	active
130313	CC1([C@@H](N2[C@H](S1(=O)=O)CC2=O)C(=O)O)C	active
4539	CCN1C=C(C(=O)C2=CC(=C(C=C21)N3CCNCC3)F)C(=O)O	active
107838	C1CNCC2=C1C3=CC=CC=C3N2	active
3363	C1C(C(OC1N2C=C(C(=O)NC2=O)F)CO)O	active
3702	CC1CC2=CC=CC=C2N1NC(=O)C3=CC(=C(C=C3)Cl)S(=O)(=O)N	active
3373	CCOC(=O)C1=C2CN(C(=O)C3=C(N2C=N1)C=CC(=C3)F)C	active
2375	CC(CS(=O)(=O)C1=CC=C(C=C1)F)(C(=O)NC2=CC(=C(C=C2)C#N)C(F)(F)F)O	active
3016	CN1C(=O)CN=C(C2=C1C=CC(=C2)Cl)C3=CC=CC=C3	active
4100	CC(=O)N=C1N(N=C(S1)S(=O)(=O)N)C	active
1986	CC(=O)NC1=NN=C(S1)S(=O)(=O)N	active
5578	COC1=CC(=CC(=C1OC)OC)CC2=CN=C(N=C2N)N	active
2756	CC1=C(N=CN1)CSCCNC(=NC)NC#N	active
3639	C1NC2=CC(=C(C=C2S(=O)(=O)N1)S(=O)(=O)N)Cl	active
3440	C1=COC(=C1)CNC2=CC(=C(C=C2C(=O)O)S(=O)(=O)N)Cl	active
4993	CCC1=C(C(=NC(=N1)N)N)C2=CC=C(C=C2)Cl	active
1833	COC1=CC2=C(C=C1)NC=C2CCN	active
5329	CC1=CC(=NO1)NS(=O)(=O)C2=CC=C(C=C2)N	active
135398737	CN1CCN(CC1)C2=NC3=C(C=CC(=C3)Cl)NC4=CC=CC=C42	active
2712	CN=C1CN(C(=C2C=C(C=CC2=N1)Cl)C3=CC=CC=C3)O	active
5344	CC1=C(ON=C1C)NS(=O)(=O)C2=CC=C(C=C2)N	active
4595	CC1=NC=CN1CC2CCC3=C(C2=O)C4=CC=CC=C4N3C	active
4463	CC1=C2C(=NC=C1)N(C3=C(C=CC=N3)C(=O)N2)C4CC4	active
3767	C1=CN=CC=C1C(=O)NN	active
71329	CN(CCC1=CC=C(C=C1)NS(=O)(=O)C)CCOC2=CC=C(C=C2)NS(=O)(=O)C	active
14007283	CN(C)CCNC(=O)C1=CC=CC2=C1N=CC=C2	active
3883	CC1=C(C=CN=C1CS(=O)C2=NC3=CC=CC=C3N2)OCC(F)(F)F	active
464205	C[C@H](CN1C=NC2=C(N=CN=C21)N)OCP(=O)(O)O	active
456201	CC(=O)N1CCN(CC1)C2=CC=C(C=C2)OC[C@H]3CO[C@](O3)(CN4C=CN=C4)C5=C(C=C(C=C5)Cl)Cl	active
2719	CCN(CC)CCCC(C)NC1=C2C=CC(=CC2=NC=C1)Cl	active
3676	CCN(CC)CC(=O)NC1=C(C=CC=C1C)C	active
5073	CC1=C(C(=O)N2CCCCC2=N1)CCN3CCC(CC3)C4=NOC5=C4C=CC(=C5)F	active
4828	CC(C)NCC(COC1=CC=CC2=C1C=CN2)O	active
5298	CC1=C(C(=C(N=C1C(=O)O)C2=NC3=C(C=C2)C(=O)C(=C(C3=O)N)OC)N)C4=C(C(=C(C=C4)OC)OC)O	active
43345	CCC(C)(C)N=C(NC#N)NC1=CN=CC=C1	active
4496	CN1C(=O)CN=C(C2=C1C=CC(=C2)[N+](=O)[O-])C3=CC=CC=C3	active
4506	C1C(=O)NC2=C(C=C(C=C2)[N+](=O)[O-])C(=N1)C3=CC=CC=C3	active
36273	CC1([C@@H](N2[C@H](S1)[C@@H](C2=O)N=CN3CCCCCC3)C(=O)O)C	active
77918	C1=CC=C(C=C1)CN2C=CN=C2	active
2812	C1=CC=C(C=C1)C(C2=CC=CC=C2)(C3=CC=CC=C3Cl)N4C=CN=C4	active
5746	CC1=C(C(=O)C2=C(C1=O)N3C[C@H]4[C@@H]([C@@]3([C@@H]2COC(=O)N)OC)N4)N	active
3365	C1=CC(=C(C=C1F)F)C(CN2C=NC=N2)(CN3C=NC=N3)O	active
124348	COC1=CC2=C(C=C1)NC(=CC2=O)C3=CC=CC=C3	active
160355	CC[C@H](CO)NC1=NC(=C2C(=N1)N(C=N2)C(C)C)NCC3=CC=CC=C3	active
2790	C1=CC(=CC=C1CN=C(N)SCCCC2=CN=CN2)Cl	active
2554	C1=CC=C2C(=C1)C=CC3=CC=CC=C3N2C(=O)N	active
31593	C1=CC=C(C=C1)CNC(=O)CN2C=CN=C2[N+](=O)[O-]	active
4748	C1CN(CCN1CCCN2C3=CC=CC=C3SC4=C2C=C(C=C4)Cl)CCO	active
6604200	C1C(=O)NC(=O)N1/N=C/C2=CC=C(O2)[N+](=O)[O-]	active
938	C1=CC(=CN=C1)C(=O)O	active
3958	C1=CC=C(C(=C1)C2=NC(C(=O)NC3=C2C=C(C=C3)Cl)O)Cl	active
2378	C1=CC=C(C=C1)C2=CC=C(C=C2)C(C3=CC=CC=C3)N4C=CN=C4	active
441243	CC(C)(C)NC(=O)[C@@H]1C[C@@H]2CCCC[C@@H]2CN1C[C@H]([C@H](CC3=CC=CC=C3)NC(=O)[C@H](CC(=O)N)NC(=O)C4=NC5=CC=CC=C5C=C4)O	active
5546	C1=CC=C(C=C1)C2=NC3=C(N=C(N=C3N=C2N)N)N	active
2690	C1=COC(=C1)C2=NN3C(=N2)C4=C(C=CC(=C4)Cl)N=C3N	active
2662	CC1=CC=C(C=C1)C2=CC(=NN2C3=CC=C(C=C3)S(=O)(=O)N)C(F)(F)F	active
107867	CCN(CC)CC1CCCCN1CC(=O)N2C3=CC=CC=C3C(=O)NC4=C2N=CC=C4	active
5583	CC1=C(C=CC2=C1C(=NC(=N2)N)N)CNC3=CC(=C(C(=C3)OC)OC)OC	active
5775	CC1=CC=C(C=C1)N(CC2=NCCN2)C3=CC(=CC=C3)O	active
54677470	CC1=CN=C(S1)NC(=O)C2=C(C3=CC=CC=C3S(=O)(=O)N2C)O	active
5717	CC1=CC=CC=C1S(=O)(=O)NC(=O)C2=CC(=C(C=C2)CC3=CN(C4=C3C=C(C=C4)NC(=O)OC5CCCC5)C)OC	active
3213	CC1=C2C=CN=CC2=C(C3=C1NC4=CC=CC=C43)C	active
5401	COC1=C(C=C2C(=C1)C(=NC(=N2)N3CCN(CC3)C(=O)C4CCCO4)N)OC	active
1046	C1=CN=C(C=N1)C(=O)N	active
60934	CC(C)(C)NC(=O)[C@@H]1C[C@@H]2CCCC[C@@H]2CN1C[C@H]([C@H](CC3=CC=CC=C3)NC(=O)[C@H](CC(=O)N)NC(=O)C4=NC5=CC=CC=C5C=C4)O.CS(=O)(=O)O	active
5386	C1CC(OC1)N2C=C(C(=O)NC2=O)F	active
6440352	CCOC(=O)/C=C/[C@H](C[C@@H]1CCNC1=O)NC(=O)[C@H](CC2=CC=C(C=C2)F)CC(=O)[C@H](C(C)C)NC(=O)C3=NOC(=C3)C	active
441401	CC(=O)NC[C@H]1CN(C(=O)O1)C2=CC(=C(C=C2)N3CCOCC3)F	active
441130	C[C@@H]1[C@@H]2[C@H](C(=O)N2C(=C1S[C@H]3C[C@H](NC3)C(=O)N(C)C)C(=O)O)[C@@H](C)O	active
3308	CCC1=C2C(=CC=C1)C3=C(N2)C(OCC3)(CC)CC(=O)O	active
5430	C1=CC=C2C(=C1)NC(=N2)C3=CSC=N3	active
4740	CC(=O)CCCCN1C(=O)C2=C(N=CN2C)N(C1=O)C	active
35370	CC1=CN(C(=O)NC1=O)[C@H]2C[C@@H]([C@H](O2)CO)N=[N+]=[N-]	active
71616	C[C@@H](C1=NC=NC=C1F)[C@](CN2C=NC=N2)(C3=C(C=C(C=C3)F)F)O	active
4205	CN1CCN2C(C1)C3=CC=CC=C3CC4=C2N=CC=C4	active
2118	CC1=NN=C2N1C3=C(C=C(C=C3)Cl)C(=NC2)C4=CC=CC=C4	active
4173	CC1=NC=C(N1CCO)[N+](=O)[O-]	active
667484	CCOC(=O)C1=CN=CN1[C@H](C)C2=CC=CC=C2	active
4030	COC(=O)NC1=NC2=C(N1)C=C(C=C2)C(=O)C3=CC=CC=C3	active
72899	C1=CC=C2C(=C1)C=C(N2)C(=O)O	active
23667628	CC1=C(C(=NO1)C2=C(C=CC=C2Cl)Cl)C(=O)N[C@H]3[C@@H]4N(C3=O)[C@H](C(S4)(C)C)C(=O)[O-].[Na+]	active
3157	COC1=C(C=C2C(=C1)C(=NC(=N2)N3CCN(CC3)C(=O)C4COC5=CC=CC=C5O4)N)OC	active
2092	CN(CCCNC(=O)C1CCCO1)C2=NC3=CC(=C(C=C3C(=N2)N)OC)OC	active
60825	C1[C@H](O[C@H](S1)CO)N2C=CC(=NC2=O)N	active
135398745	CC1=CC2=C(S1)NC3=CC=CC=C3N=C2N4CCN(CC4)C	active
2585	COC1=CC=CC=C1OCCNCC(COC2=CC=CC3=C2C4=CC=CC=C4N3)O	active
47528	C1=CC(=CN=C1)C(=O)NCCO[N+](=O)[O-]	active
3878	C1=CC(=C(C(=C1)Cl)Cl)C2=C(N=C(N=N2)N)N	active
10046204	CCC1=NOC(=C1)CCCOC2=C(C=C(C=C2C)C3=NOC(=N3)C(F)(F)F)C	active
135445761	C[N+]1=CC=CC=C1/C=N/O.[Cl-]	active
1684	CC1=CC(=CC(=C1OCCCC2=CC(=NO2)C)C)C3=NOC(=N3)C(F)(F)F	active
5734	C1=CC=C2C(=C1)C(=NO2)CS(=O)(=O)N	active
8974	C1=NC2=C(N=C(N=C2N1[C@H]3[C@@H]([C@@H]([C@H](O3)CO)O)O)Cl)N	active
3651377	CC(C)C1=CC2=C(C=C1)N(C(=C2SC(C)(C)C)CC(C)(C)C(=O)O)CC3=CC=C(C=C3)Cl	active
110635	CN1CC(=O)N2[C@@H](C1=O)CC3=C([C@H]2C4=CC5=C(C=C4)OCO5)NC6=CC=CC=C36	active
75919	C1=CC=NC(=C1)CCN	active
2125	CC1=C(N(N=C1C(=O)NN2CCCCC2)C3=C(C=C(C=C3)Cl)Cl)C4=CC=C(C=C4)I	active
10177	C1=CC=C2C(=C1)C(=C(N2)O)C3=NC4=CC=CC=C4C3=O	active
6253	C1=CN(C(=O)N=C1N)[C@H]2[C@H]([C@@H]([C@H](O2)CO)O)O	active
3334	COC(=O)NC1=NC2=C(N1)C=C(C=C2)SC3=CC=CC=C3	active
27695	CN1C2=CC=CC=C2C=C1C(=O)O	active
5394	CN1C(=O)N2C=NC(=C2N=N1)C(=O)N	active
7550	C[N+]1=CC=CC(=C1)OC(=O)N(C)C.[Br-]	active
465951	CC(=O)NC[C@H]1CN(C(=O)O1)C2=CC(=C(C=C2)N3CCSCC3)F	active
135494268	CC(C)(C)C1=CC=CC(=C1O)C2=NC3=C(N2)C=C(C=C3)C(=N)N	active
6842999	CC1CS(=O)(=O)CCN1/N=C/C2=CC=C(O2)[N+](=O)[O-]	active
159324	CN1C=NC=C1[C@@](C2=CC=C(C=C2)Cl)(C3=CC4=C(C=C3)N(C(=O)C=C4C5=CC(=CC=C5)Cl)C)N	active
7108	C1=CC=C2C(=C1)NC3=CC=CC=C3S2	active
6135	CC(CCCN)NC1=C2C(=CC(=C1)OC)C=CC=N2.OP(=O)(O)O.OP(=O)(O)O	active
5342	C1=CC=C(C=C1)N2C(=O)C(C(=O)N2C3=CC=CC=C3)CCS(=O)C4=CC=CC=C4	active
2720	C1=C2C(=CC(=C1Cl)S(=O)(=O)N)S(=O)(=O)N=CN2	active
5281055	CN(CCOC1=CC=C(C=C1)CC2C(=O)NC(=O)S2)C3=CC=CC=N3.C(=C\C(=O)O)\C(=O)O	active
2435	C1CN=C(N1)NC2=C(C3=NC=CN=C3C=C2)Br	active
40854	COC(=O)NC1=NC2=C(N1)C=C(C=C2)S(=O)C3=CC=CC=C3	active
24066	C1C[C@@H](O[C@@H]1CO)N2C=CC(=NC2=O)N	active
119607	CC1=C(C(=NO1)C2=CC=CC=C2)C3=CC=C(C=C3)S(=O)(=O)N	active
15895902	CCC(=O)[N-]S(=O)(=O)C1=CC=C(C=C1)C2=C(ON=C2C3=CC=CC=C3)C.[Na+]	active
131215	CN1C2=C(C=C(C=C2)OC)C=C1CN(C)CC#C	active
20443948	CCCCC1=CC=C(C=C1)C2=NC(=CC(=C2)C(=O)O)C3=CC=C(C=C3)Cl	active
5911	C[N+]1(CCN(CC1)C2=CC=CC=C2)C.[I-]	active
3324	CC(=O)OCC(CCN1C=NC2=CN=C(N=C21)N)COC(=O)C	active
2392	CN1CCN(CC1)C2=CC3=C(C=C2)N=C(N3)C4=CC5=C(C=C4)N=C(N5)C6=CC=C(C=C6)O	active
6098	CC1=C(C(=NO1)C2=CC=CC=C2Cl)C(=O)N[C@H]3[C@@H]4N(C3=O)[C@H](C(S4)(C)C)C(=O)O	active
135426746	C1=CC=C2C(=C1)[N+](=C(C(=[N+]2[O-])N)C#N)[O-]	active
5702160	C1=C(N=C(S1)N=C(N)N)CSCC/C(=N/S(=O)(=O)N)/N	active
130609	CN1CCC(=CC1)C2=CC=CN2C	active
467825	C[C@@H](C1=NC(=CS1)C2=CC=C(C=C2)C#N)[C@](CN3C=NC=N3)(C4=C(C=C(C=C4)F)F)O	active
6915944	C=CC1=C(N2[C@@H]([C@@H](C2=O)NC(=O)/C(=N\O)/C3=CSC(=N3)N)SC1)C(=O)O	active
6604100	C1C(=NC(=O)N1/N=C/C2=CC=C(O2)C3=CC=C(C=C3)[N+](=O)[O-])[O-].[Na+]	active
3108	C1CCN(CC1)C2=NC(=NC3=C2N=C(N=C3N4CCCCC4)N(CCO)CCO)N(CCO)CCO	active
4174	CC(C)(C1=CN=CC=C1)C(=O)C2=CN=CC=C2	active
392622	CC(C)C1=NC(=CS1)CN(C)C(=O)N[C@@H](C(C)C)C(=O)N[C@@H](CC2=CC=CC=C2)C[C@@H]([C@H](CC3=CC=CC=C3)NC(=O)OCC4=CN=CS4)O	active
5291	CC1=C(C=C(C=C1)NC(=O)C2=CC=C(C=C2)CN3CCN(CC3)C)NC4=NC=CC(=N4)C5=CN=CC=C5	active
119570	CCCN[C@H]1CCC2=C(C1)SC(=N2)N	active
44300725	CCC1=C2C(=CC(=C1)CC3=CN=C(N=C3N)N)C(CCN2C)C	active
14570151	COC1=CC(=CC(=C1O)CC=C)CC2=CN=C(N=C2N)N	active
3899	CC1=C(C=NO1)C(=O)NC2=CC=C(C=C2)C(F)(F)F	active
11287987	C1CCC2=NC3=C(C=C(C=C3)[N+](=O)[O-])C(=C2C1)N	active
49381	CN1CCN(CC1)C2=NC3=C(CC4=CC=CC=C42)C=CC(=C3)F	active
18283	CC1=CN(C(=O)NC1=O)[C@H]2C=C[C@H](O2)CO	active
11751549	CCCCC1=NC(=C(N1CC2=CC=C(C=C2)C3=CC=CC=C3C4=NN=N[N-]4)CO)Cl.[K+]	active
25429	COC(=O)NC1=NC2=CC=CC=C2N1	active
65999	CCCC1=NC2=C(N1CC3=CC=C(C=C3)C4=CC=CC=C4C(=O)O)C=C(C=C2C)C5=NC6=CC=CC=C6N5C	active
135415565	C1=NC2=C(N1[C@H]3[C@@H]([C@@H]([C@H](O3)CO)O)F)N=C(NC2=O)N	active
472335	CC[C@@]1(C2=C(COC1=O)C(=O)N3CC4=CC5=C(C=CC=C5[N+](=O)[O-])N=C4C3=C2)O	active
135413525	C1=CC(=CN=C1)CC2=CNC3=C2N=C(NC3=O)N	active
73125	CCOC(=O)C1=CC2=CC=CC=C2N1	active
65599	CC(=O)CCCCN1C=NC2=C1C(=O)N(C(=O)N2C)C	active
34312	C1C2=CC=CC=C2N(C3=CC=CC=C3C1=O)C(=O)N	active
60846	CCCCC(=O)N(CC1=CC=C(C=C1)C2=CC=CC=C2C3=NNN=N3)[C@@H](C(C)C)C(=O)O	active
4614	C1=CC=C(C=C1)C2=C(OC(=N2)CCC(=O)O)C3=CC=CC=C3	active
2471	CCCCNC1=C(C(=CC(=C1)C(=O)O)S(=O)(=O)N)OC2=CC=CC=C2	active
3478	CC1=CN=C(C=N1)C(=O)NCCC2=CC=C(C=C2)S(=O)(=O)NC(=O)NC3CCCCC3	active
3947	CN(CCCN1C2=CC=CC=C2CCC3=CC=CC=C31)CC(=O)C4=CC=C(C=C4)Cl	active
461917	COC1=CC(=C(C=C1)OC)NCC2=C(C3=C(C=C2)N=C(N=C3N)N)Cl	active
1102158	CCN(CC)S(=O)(=O)C1=CC(=C(C=C1)Cl)C(=O)NC2=C(C3=C(S2)CCCC3)C#N	active
21704	C1=NC(=C2C(=N1)N(C=N2)[C@H]3[C@H]([C@@H]([C@H](O3)CO)O)O)N	active
2161	CC(C)C1=CC2=C(C=C1)OC3=NC(=C(C=C3C2=O)C(=O)O)N	active
3002976	C[C@@](CCN1CCC(CC1)N(CC=C)C(=O)OCC2=CC=C(C=C2)[N+](=O)[O-])(CN(C)S(=O)(=O)C3=CC=CC=C3)C4=CC=CC=C4	active
3168	C1CN(CC=C1N2C3=CC=CC=C3NC2=O)CCCC(=O)C4=CC=C(C=C4)F	active
60795	C1CC(=O)NC2=C1C=CC(=C2)OCCCCN3CCN(CC3)C4=C(C(=CC=C4)Cl)Cl	active
2170	C1CN(CCN1)C2=NC3=CC=CC=C3OC4=C2C=C(C=C4)Cl	active
446244	C1=CC=C(C=C1)SC2=CC=CC3=C2C(=NC(=N3)N)N	active
93858	CC1=CC=C(C=C1)S(=O)(=O)O.C1CN(CC1N)C2=C(C=C3C(=O)C(=CN(C3=N2)C4=C(C=C(C=C4)F)F)C(=O)O)F	active
456227	C1CN(CC2=C1C3=C(N=C(N=C3S2)N)N)CC4=CC=CC=C4	active
936	C1=CC(=CN=C1)C(=O)N	active
41781	CC1=CC(=CC=C1)NC2=C(C=NC=C2)S(=O)(=O)NC(=O)NC(C)C	active
44339407	C1CNCCC1C2=NC3=CC(=C(C=C3N2CC4=CC=C(C=C4)CNCCC5=CN=CN5)Cl)Cl	active
516119	CC1=CC(=CC(=C1OCCC2=CC(=NO2)C)C)C3=NN(N=N3)C	active
92722	C[C@@H]1CCN([C@H](C1)C(=O)O)C(=O)[C@H](CCCN=C(N)N)NS(=O)(=O)C2=CC=CC3=C2NCC(C3)C	active
5362129	CCOC(=O)[C@H](CCC1=CC=CC=C1)N[C@@H](C)C(=O)N2[C@H]3CCC[C@H]3C[C@H]2C(=O)O	active
124087	C1CC2=C(C=CC(=C2)Cl)C(=C3CCNCC3)C4=C1C=CC=N4	active
60857	CN(C)CCC1=CNC2=C1C=C(C=C2)C[C@H]3COC(=O)N3	active
11112	C1=CC(=CN=C1)C(=O)NN	active
309881	C1=CC=C2C=C(C=CC2=C1)NC3=CC(=O)NC(=O)N3	active
10830128	C1CCN(CC1)C2=NC(=NC(=N2)NC3CC4=C(C3)C=C(C=C4)F)N	active
10543588	C1C(CC2=CC=CC=C21)NC3=NC(=NC(=N3)N)C4=CC(=CC=C4)N	active
14040421	CC1=C(C(=CC=C1)C)C(=O)NC2=NC(=CC3=CC=CC=C32)C4=CC=CC=N4	active
604519	C1CCC2=C(C1)C(=C3CCCC3=N2)N	active
213043	COC1=C(C2=C(C=CC(O2)C3CC3)C(=C1)CC4=CN=C(N=C4N)N)OC	active
5029	CC1=C(C=CN=C1CS(=O)C2=NC3=CC=CC=C3N2)OCCCOC	active
5479	CCS(=O)(=O)CCN1C(=NC=C1[N+](=O)[O-])C	active
6478675	CC[C@@H](C(=O)N[C@@H](C[C@@H]1CCNC1=O)/C=C/C(=O)OCC)N2C=CC=C(C2=O)NC(=O)C3=NOC(=C3)C	active
260644	C1=CC2=C(C=C(C(=C2N=C1)O)[N+](=O)[O-])F	active
2824465	CN(C)C1=NC2=CC=CC=C2C(=C1)NC(=O)NC3=CC=CC=C3	active
4418	COC1=CC=CC=C1N2CCN(CC2)CC(COC3=CC=CC4=CC=CC=C43)O	active
463108	C1=CC=C2C(=C1)C=C(N=C2N=C(C3=CC=CC=N3)N)C4=CC=CC=N4	active
10256	C1=CC=C2C(=C1)C(=CN2)C=O	active
493482	CCCC1=CC=C(C=C1)C2=CC3=CN(C(=O)N=C3O2)[C@H]4C[C@@H]([C@H](O4)CO)O	active
65981	CCOC1=C(C=CC(=C1)CC(=O)N[C@@H](CC(C)C)C2=CC=CC=C2N3CCCCC3)C(=O)O	active
47812	CCCN1C[C@@H](C[C@H]2[C@H]1CC3=CNC4=CC=CC2=C34)CSC.CS(=O)(=O)O	active
8593	C1=CC=C(C=C1)C2=NC3=CC=CC=C3C(=C2)C(=O)O	active
1038445	C1=CC(=CC=C1C2=NC3=C(C=C(C=C3)Cl)C(=C2)C(=O)O)Br	active
2794	CC(C)N=C1C=C2C(=NC3=CC=CC=C3N2C4=CC=C(C=C4)Cl)C=C1NC5=CC=C(C=C5)Cl	active
441074	COC1=CC2=C(C=CN=C2C=C1)[C@@H]([C@H]3C[C@@H]4CCN3C[C@@H]4C=C)O	active
3011189	CC(=O)NC1=CC(=CC2=C(NN=C12)Cl)NS(=O)(=O)C3=CC=C(C=C3)Cl	active
135410306	COCCN1C=NC2=C1N=C(NC2=O)NC3=CC=CC=C3	active
493400	C1C(CC2=CC=CC=C21)C(=O)N[C@H](CC3=CC=CC4=CC=CC=C43)C(=O)NCCC5=CN=CN5	active
10014426	C1=CC(=CN=C1)/C=C/C2=CNC3=C2C=CC(=C3)F	active
334409	C1=C2C(=C(N=C(N2)N)N)C3=CC=NC3=C1	active
9972012	CCC1=C(NC(=O)C(=C1)CCC(=O)NC2=CC=CC=C2O)C	active
3034010	CCCCCCCCCCC[C@@H](C[C@H]1[C@@H](C(=O)O1)CCCCCC)OC(=O)[C@H](CC(C)C)NC=O	active
11325072	C1=CC=C(C=C1)OC2=CC=CC(=C2)C(=O)NC3=CC=CC=C3C(=O)O	active
135970754	C1=CC(=C(C=C1CNC2=NC3=C(C(=O)N2)N=CN3CCCCO)Cl)Cl	active
44393579	C1=CC2=C(C=CN2S(=O)(=O)C3=C(SC=C3)C(=O)O)C=C1Br	active
11545425	CCO/N=C/C1=CC=C(C=C1)OCCCCN2CCN(C2=O)C3=CC=NC=C3	active
16253	C1(=C(N=C(N1)Br)Br)Br	active
2733	C1=CC2=C(C=C1Cl)NC(=O)O2	active
3013147	CCC1=C(C2=C(C=CC(=C2)F)NC1=O)OCC3CCC3	active
500899	CN1CCC(CC1)C2=CC(=C(N2)C3=CC=C(C=C3)F)C4=CC=NC=C4	active
3008319	C1=CC=C(C=C1)CCCN2C(=NC(=C2C3=CC=NC=C3)C4=CC=C(C=C4)F)C#CCCO	active
5270751	COC1=CC=C(C=C1)CN2C=NC3=C(N=C(N=C32)Cl)C4=CC=CO4	active
11336042	C1=C(N=CN1CC2=C(C(=O)NC(=O)N2)Br)[N+](=O)[O-]	active
12000240	C[C@@H](C(=O)N[C@@H](CC(=O)O)C(=O)COC1=C(C(=CC(=C1F)F)F)F)NC(=O)C(=O)NC2=CC=CC=C2C(C)(C)C	active
11712332	CCC1=C(C=CC(=C1)NC2=CC(=O)N(C(=O)N2)CCN3CCN(CC3)C(=O)C4=CC=CC=C4)C	active
468595	CC[C@@H]([C@H](C)O)N1C(=O)N(C=N1)C2=CC=C(C=C2)N3CCN(CC3)C4=CC=C(C=C4)OC[C@H]5C[C@](OC5)(CN6C=NC=N6)C7=C(C=C(C=C7)F)F	active
797337	C1=CC=C(C=C1)CN2C3=CC=CC=C3N=C2C4=CC=CC=N4	active
4165107	C1=CC=C(C=C1)C2=C(C(=NC(=C2C#N)SC3=CC=CC=C3)N)C#N	active
344265	C1=CC=C2C(=C1)C(=O)N(C2=O)C(CC3=CNC4=CC=CC=C43)C(=O)O	active
2187	CC(C)(C#N)C1=CC(=CC(=C1)CN2C=NC=N2)C(C)(C)C#N	active
41684	CC(=O)OC1=CC=CC=C1C(=O)NC2=NC=C(S2)[N+](=O)[O-]	active
4107603	C1=CC=C(C=C1)C2=NC(=CC(=N2)NCCCN3C=CN=C3)C4=CC(=CN=C4)Br	active
159603	CCOCC1=NC2=C(N1CC(C)(C)O)C3=CC=CC=C3N=C2N	active
87894	CN1C=C(C2=CC=CC=C21)C=O	active
10324367	CC1([C@@H]2[C@H]1[C@H](N(C2)C(=O)[C@H](C(C)(C)C)NC(=O)NC(C)(C)C)C(=O)NC(CC3CCC3)C(=O)C(=O)N)C	active
667490	C1=NC2=C(N1)C(=S)N=CN2	active
3019	CC1=NS(=O)(=O)C2=C(N1)C=CC(=C2)Cl	active
16098497	CCOC(=O)C1=C(NC2=NC3=C(CCCC3)C(=C2C1C4=CC=CC=C4OC)N)C	active
16098505	CCOC(=O)C1=C(NC2=NC3=C(CCCC3)C(=C2C1C4=CC(=CC=C4)OC)N)C	active
135398740	C1=NC2=C(N1COC(CO)CO)N=C(NC2=O)N	active
135398513	C1=NC2=C(N1COCCO)N=C(NC2=O)N	active
3385	C1=C(C(=O)NC(=O)N1)F	active
5388906	CN(C)CC[C@@](C1=CC=CC2=CC=CC=C21)([C@H](C3=CC=CC=C3)C4=C(N=C5C=CC(=CC5=C4)Br)OC)O	active
2761171	CCC1=NC=CC(=C1)C(=S)N	active
135400182	CC1=NC2=C(C=C(C=C2)CN(C)C3=CC=C(S3)C(=O)N[C@@H](CCC(=O)O)C(=O)O)C(=O)N1	active
3902	C1=CC(=CC=C1C#N)C(C2=CC=C(C=C2)C#N)N3C=NC=N3	active
11990715	C1CN=C(N1)C2=CC=C(C=C2)C3=NOC(=C3)C4=CC(=CC=C4)C5=NCCN5	active
16658982	C1=CC=C(C=C1)C2=CC(=NO2)C3=CC=C(C=C3)C(=N)N	active
456199	C1[C@@H](COC2=NC(=CN21)[N+](=O)[O-])OCC3=CC=C(C=C3)OC(F)(F)F	active
4197	CC1=C(C=C(C(=O)N1)C#N)C2=CC=NC=C2	active
69867	C1=CC=C2C(=C1)C(=CN2)C(=O)O	active
2153	CN1C2=C(C(=O)N(C1=O)C)NC=N2	active
9571836	C1=CC(=C(N=C1)/C=N/NC(=S)N)N	active
2123	CN(C)C1=NC(=NC(=N1)N(C)C)N(C)C	active
3034285	CO/C=C(\C1=CC=CC=C1OC2=NC=NC(=C2)OC3=CC=CC=C3C#N)/C(=O)OC	active
2159	CCN1CCCC1CNC(=O)C2=CC(=C(C=C2OC)N)S(=O)(=O)CC	active
3607474	COC1=CC=C(C=C1)NC(=O)CC2C(=O)N3C(=NC=N3)S2	active
2941638	C1=CC(=CC=C1NC(=O)CC2C(=O)N3C(=NC=N3)S2)Br	active
245295	C1=CC2=C(C(=C(C=C2[N+](=O)[O-])[N+](=O)[O-])O)N=C1	active
135398739	C1C[C@@H](O[C@@H]1CO)N2C=NC3=C2N=CNC3=O	active
3366	C1=NC(=O)NC(=C1F)N	active
3010818	CCC[C@@H](C(=O)C(=O)NC1CC1)NC(=O)[C@@H]2[C@H]3CCC[C@H]3CN2C(=O)[C@H](C(C)(C)C)NC(=O)[C@H](C4CCCCC4)NC(=O)C5=NC=CN=C5	active
135401907	C1=NNC2=C1C(=O)NC=N2	active
3011893	C[C@]1([C@@H]([C@H](O[C@H]1N2C=CC3=C(N=CN=C32)N)CO)O)O	active
23627030	CCCCN(CCCC)C1=C(C=C(C=C1C#N)S(=O)(=O)NC2=CC=CC=C2)C#N	active
23730143	CN1C=C(C=C1C(=O)NC2=CN(C(=C2)C(=O)NCCN3CCOCC3)C)NC(=O)C4=CC=C(C=C4)/C=C/C5=CC6=CC=CC=C6N=C5	active
23656797	C1COCCC1C2=CC(=NN2)C3=CC=C(C=C3)OC4=CC=CC=C4	active
23656963	C1COCCN1CC2=CC(=NN2)C3=CC=C(C=C3)OC4=CC=CC=C4	active
2806213	C1COCCN1C2=NNC(=C2)C3=CC=C(C=C3)OC4=CC=CC=C4	active
23656964	CC(C)(C)OC(=O)N1CCN(CC1)C2=NNC(=C2)C3=CC=C(C=C3)OC4=CC=CC=C4	active
2082	CCCSC1=CC2=C(C=C1)N=C(N2)NC(=O)OC	active
1893	C1=CC2=C(C(=C1)[N+](=O)[O-])NN=C2	active
9444	C1=NC(=NC(=O)N1[C@H]2[C@@H]([C@@H]([C@H](O2)CO)O)O)N	active
5901	C1=NN(C(=O)NC1=O)[C@H]2[C@@H]([C@@H]([C@H](O2)CO)O)O	active
4594	CC1=CN=C(C(=C1OC)C)CS(=O)C2=NC3=C(N2)C=C(C=C3)OC	active
44445161	CCOC(=O)C1=C(OC2=NC3=C(CCC3)C(=C2C1C4=CC=CC=C4OC)N)C	active
3749	CCCCC1=NC2(CCCC2)C(=O)N1CC3=CC=C(C=C3)C4=CC=CC=C4C5=NNN=N5	active
1349907	CN1C=CNC1=S	active
657298	CCCC1=CC(=O)NC(=S)N1	active
5719	CCN(C1=CC=CC(=C1)C2=CC=NC3=C(C=NN23)C#N)C(=O)C	active
969472	CN1CCN(CC1)C(=O)O[C@H]2C3=NC=CN=C3C(=O)N2C4=NC=C(C=C4)Cl	active
1570601	CC1(CC(CC(N1)(C)C)NC(=O)C(=O)NC2=CC=C(C=C2)Cl)C	active
5271819	C1=CN(C(=O)C(=N1)C(=O)N)[C@H]2[C@@H]([C@@H]([C@H](O2)CO)O)O	active
135398748	C1=NC2=C(N1CCC(CO)CO)N=C(NC2=O)N	active
2265	CN1C=NC(=C1SC2=NC=NC3=C2NC=N3)[N+](=O)[O-]	active
135409256	C1/C(=C/N2C=NC3=C2N=C(NC3=O)N)/C1(CO)CO	active
54733931	C1=CC=C(C=C1)CC2C(=C(C(=O)O2)C(=O)NC3=CC=C(C=C3)C4=CC=CC=C4)O	active
11442891	CN1CCN(CC1)C2=CC=C(C=C2)C(=O)NC3=NNC4=C3CN(C4)C(=O)[C@@H](C5=CC=CC=C5)OC	active
161167	C1=CC=C(C=C1)S(=O)(=O)NC2=CC=CC3=C2N=CC=C3	active
24805843	C1CN(CCN1)CC2=CC=C(C=C2)C(C3=CC(=CC=C3)Cl)N4C=CN=C4	active
656970	CSC[C@H]1CN(C[C@@H]1O)CC2=CNC3=C2N=CN=C3N	active
68553	C1=CC(=C(C=C1Cl)Cl)COC(CN2C=CN=C2)C3=C(C=C(C=C3)Cl)Cl.[N+](=O)(O)[O-]	active
16098507	CCOC(=O)C1=C(NC(=C(C1C2=CC=C(C=C2)[N+](=O)[O-])C#N)N)C	active
657237	C1=NC2=C(N=C(N=C2N1[C@H]3[C@H]([C@@H]([C@H](O3)CO)O)O)F)N	active
6103	C1=CC2=C(C=C1Cl)N=C(O2)N	active
44563024	C1=CC=C2C(=C1)N=C(N2CC3=CN(N=N3)C4=CC=C(C=C4)F)C5=CC(=CC=C5)F	active
16747683	CC1=NC=C(N1C(C)C)C2=NC(=NC=C2)NC3=CC=C(C=C3)S(=O)(=O)C	active
25164146	CCCCSC1=NC(=C2C(=N1)N(C(=O)C(=O)N2)CC3=CC=CC=C3)N	active
54676871	C[C@@H](C(=O)N[C@@H]1[C@@H]2[C@H]([C@@H](CC(=C2C(=O)O[C@]1(C)C(Cl)Cl)O)O)O)N	active
65329	C1CCN[C@H](C1)[C@H](C2=CC(=NC3=C2C=CC=C3C(F)(F)F)C(F)(F)F)O.Cl	active
60699	CC[C@@]1(C2=C(COC1=O)C(=O)N3CC4=CC5=C(C=CC(=C5CN(C)C)O)N=C4C3=C2)O.Cl	active
3421033	C1=CC=C(C=C1)NC(=S)NC2=CC=C(C=C2)S(=O)(=O)NC3=CC=CC=C3	active
24204260	C1=CC=C(C=C1)C2=NC3=C(C=C(C=C3N=C2NC4=CC=C(C=C4)F)N)N	active
20279	C1[C@@H]([C@H](O[C@H]1N2C=NC3=C(N=C(N=C32)Cl)N)CO)O	active
135398658	C1=CC(=CC=C1C(=O)N[C@@H](CCC(=O)O)C(=O)O)NCC2=CN=C3C(=N2)C(=O)NC(=N3)N	active
23418	CC1=CC(=C(C=C1CC2=CN=C(N=C2N)N)OC)OC	active
86173	CC1COC(O1)(CN2C=NC=N2)C3=C(C=C(C=C3)OC4=CC=C(C=C4)Cl)Cl	active
44574267	C1=CC=C(C=C1)C2=C(NC3=C2C=C(C=C3)S(=O)(=O)N)C(=O)N	active
123596	CC1=C(C=C(C=C1)NC(=O)C2=CC=C(C=C2)CN3CCN(CC3)C)NC4=NC=CC(=N4)C5=CN=CC=C5.CS(=O)(=O)O	active
3784	CC1=C(C(C(=C(N1)C)C(=O)OC(C)C)C2=CC=CC3=NON=C32)C(=O)OC	active
71815	CC1=NC=C(N1CC(C)O)[N+](=O)[O-]	active
6918837	CC1=C(C2=CC=CC=C2N1)CCNCC3=CC=C(C=C3)/C=C/C(=O)NO	active
11844916	CC1=C(C=CC=C1N)CN2C=CC(=CC2=O)OCCC3=CC=CS3	active
2723754	C1CCC2=NC3=CC=CC=C3C(=C2C1)N.Cl	active
313619	C1=CC=[N+](C(=C1)SC2=CC=C(C3=NON=C23)[N+](=O)[O-])[O-]	active
8023988	C1=CC=C(C=C1)CNC(=O)C2=CC3=CC=CC=C3N2	active
11428372	COC1=C2C(=CC(=C1)C3=NCCN3)C=C(O2)C4=CC=C(C=C4)C5=NCCN5	active
2315	C1=CC=C(C=C1)CC2NC3=C(C=C(C(=C3)C(F)(F)F)S(=O)(=O)N)S(=O)(=O)N2	active
25158917	C1=CC=C(C=C1)C(=O)NC2=CC=CC=C2C3=NC4=C(C=CC=C4O3)C(=O)O	active
25158922	C1=CC=C(C=C1)C2=CC(=NO2)C(=O)NC3=C(C=CC=C3O)C4=NC5=C(C=CC=C5O4)C(=O)O	active
25138227	CCC1=C(C(=NC(=N1)N)N)C#CCC2=CC=CC=C2	active
44590980	C1=CC=C(C=C1)CCNC2=NC(=NC(=C2)C(F)(F)F)C3=CC=CC=N3	active
471161	CC(C)NC1=NC2=CC(=C(C=C2N1[C@@H]3[C@H]([C@H]([C@@H](O3)CO)O)O)Cl)Cl	active
12004233	CC1=C(C(=NC(=N1)C2=CC=CC=N2)N(C)CCC3=CC=CC=C3)Cl	active
44591369	CC1=C(C(=NC(=N1)C2=CC=CC=N2)NCCC3=CC=C(C=C3)S(=O)(=O)C)Cl	active
10088846	CC(C)C(=O)N[C@@H]1[C@H](C=C(O[C@H]1[C@@H]([C@@H](CO)O)O)C(=O)O)N=[N+]=[N-]	active
44591429	CC1=C(C(=NC(=N1)C2=CC=CC=N2)N3CCC(C3)CC4=CC=CC=C4)Cl	active
442021	COC1=C(C=C2C(=C1)[C@]34CCN5[C@H]3C[C@@H]6[C@@H]7[C@@H]4N2C(=O)C[C@@H]7OCC=C6C5)OC	active
44522142	CC1=NN(C=C1C(C)NC2=NC(=CN=N2)C3=CC=C(C=C3)C(F)(F)F)C	active
6048	C1CN=C(N1)CC2=CC=CC=C2.Cl	active
44530197	C1=CC(=CC2=C1C=CN=C2N)OC3=CC=NC=C3	active
20947670	C1CC1NC(=O)C2=CC=C(S2)N3CCOC4=C3C=C(C=C4)Cl	active
44522388	C1CCC(CC1)NC2=NC(=NC(=C2)C3CC3)C4=CC=CC=N4	active
929597	CC1=CC2=C(C=C1)NC3=C2N=CN=C3NCCN(C)C	active
44530425	C1CC1CNC2=C(C=C(C=N2)C3=CN=CC=C3)C(=O)NCCC4=CC=CC=C4	active
44525868	C1=C(C=NC(=C1C2=NC3=C(N2)C=C(C=N3)Cl)N)C4=CNN=C4	active
44525553	COC1=C(C=CC(=C1)C2=C(N=CC(=C2)C3=CC=C(C=C3)S(=O)(=O)C)N)O	active
44527613	CN(C1=CC=CC=C1)C(=O)C2=CC3=C(C=CC=C3N2)C4=CN=CN=C4	active
4969352	CC(C1=CC=CC=C1OC)NCC(=O)NC2=C(C=CC(=C2)C(F)(F)F)Cl	active
44526797	CC(C)(C)C1=NN(C(=C1)C(=O)N2CCN(CC2)C3=NC=CN=C3C#N)CC4=CC=CC=C4	active
24732616	CN(C)C1=CC=CC(=C1)CNC2CCN(CC2)CCC3=CC=C(C=C3)OC	active
44530398	C1=CC(=CC(=C1)Cl)NC2=CN=CC(=C2)C3=CC=C(C=C3)CO	active
8903085	CC1=CC=CC=C1C2=NN(C=C2C(=O)NC3=NN=C(O3)C)C4=CC=CC=C4	active
2801003	CC(C)(C)C1=CC(=CC(=C1)C(=O)NC2=CN=CC=C2)C(=O)NC3=CN=CC=C3	active
8889263	CC1=CC=C(C=C1)S(=O)(=O)N2CCN(CC2)C(=O)C3=CC(=NN3)C4=CC=CC=C4	active
44530259	CCN1C2=NC(=C(C(=C2C=N1)NC3CCOCC3)CNC(=O)C4=CC=NN4C)C	active
16336246	CC(C)C(C1=CC=C(C=C1)Cl)C(=O)NC2=CC=C(C=C2)S(=O)(=O)N(C)C	active
4055067	COC1=CC=C(C=C1)C2=C3C(=CN=C2)C=CC(=N3)C(=O)NCCCN4C=CN=C4	active
4678785	COC1=C(C=C(C=C1)C2CC(=NN2C(=O)C3=CC=CO3)C4=CC=CS4)OC	active
9361165	CC1=CC=C(C=C1)OC2=CC=C(C=C2)NC(=O)CNC3=CC=CC=C3N4CCCC4=O	active
7189756	CC1=CC(=NO1)NC(=O)C2=CC=C(C=C2)S(=O)(=O)N(CC3=CC=CC=C3)C(C)C	active
2489078	CC1=CC(=NC2=NC(=NN12)C(=O)NC3=C(C=CC(=C3)C(F)(F)F)N4CCOCC4)C	active
44535938	CNC(=O)C1CC2=C(C3(N1)CCN(CC3)CCC4=CC=CC=C4)NC5=C2C=CC(=C5)Cl	active
44522179	CC1=NC2=C(N1C3CCN(CC3)C(=O)CC4=CC(=CC=C4)OC)C=C(C=C2)F	active
1970330	CC(=O)NC1=CC=C(C=C1)NC(=O)C2=CC(=NN2)C3=C(C=CC(=C3)Cl)O	active
44527045	CC1=CC=C(C=C1)S(=O)(=O)N2C=C(C3=C2N=CC(=C3)Br)C4=CC(=NC=C4)N	active
6503958	CNC(=O)C1=CC(=CS1)S(=O)(=O)N2CCN(CC2)C3=CC=CC=N3	active
44533020	C1=CC2=NN=C(N2C=C1)C3=NC(=NC=C3)NC4=CC=C(C=C4)CCO	active
16316230	CC1=CC2=CC=CC=C2N1CC(=O)N3CC(OC4=CC=CC=C43)C(=O)N5CCCCC5	active
44526802	C1CCN(C1)CCCNC2=NC=C(C=C2)C3=CC(=CC=C3)NC(=O)C4=CC=CC=C4	active
7080312	CCOC1=CC=CC=C1C(=O)NC2=CC=CC(=C2)C3=C(N4C=CC=NC4=N3)C	active
44526685	C1COCCN1C2=CN=C3C=CC(=CC3=N2)C4=CC(=CC=C4)S(=O)(=O)N	active
3154349	CC1=C(C2=C(C=C1)C3(C(=O)N2)NN=C(S3)C4=CC=CC=C4)C	active
8105365	CN(CC(=O)NC1=C(C=CC(=C1)Cl)OC)C(=O)C2=NN(N=C2)C3=CC=CC=C3	active
1488499	C1=CC(=CN=C1)C2=NC=CC(=N2)NC(=O)C3=CC(=CC(=C3)C(F)(F)F)C(F)(F)F	active
4800131	CCN(CC)S(=O)(=O)C1=CC(=C(C=C1)Cl)C(=O)NC2=CC3=C(C=C2)N=C(S3)C	active
16281571	CC(C)C(C(=O)NC1=CC=CC(=C1)C#N)NC(=O)CC2=CC=CC3=CC=CC=C32	active
11953126	CS(=O)(=O)C1=CC=CC(=C1)C2=CC3=C(NC=C3C4=CC=C(C=C4)CCC(=O)O)N=C2	active
7254450	CCOC1=CC=C(C=C1)C2=C(SC(=N2)NC(=O)CS(=O)(=O)C3=CC=CC=C3)C	active
20040888	CC1=CC(=C2C(=N1)C(=NN2)C3=CC=CC=C3)NCC(C)C	active
3783668	C1=CC=C2C(=C1)N=C(S2)NC(C3=CC=C(C=C3)OC(F)F)C4=C(C5=C(C=CC=N5)C=C4)O	active
16354321	CC1=CN=C(C=C1)NC(=O)C2=C(C=CC(=C2)S(=O)(=O)NC(C)(C)C)C	active
8880740	CC1=CC(=NO1)C(=O)NC2=CC=C(C=C2)C3=CC=CC=C3	active
4880691	CC1CCCN(C1)C(=O)C(C)NC2=C(C=CC(=C2)Cl)N3CCOCC3	active
44526241	CC1=CN=C(N1)CCNC(=O)C2=CC(=CS2)C3=CC=C(C=C3)Cl	active
44530411	COC1=NC=C(C=C1)C2=CN=C3N2N=C(C=C3)NCC4=CC=C(C=C4)S(=O)(=O)N	active
43815690	C1CN(CCC1C(=O)N2CCC3=CC=CC=C3C2)C4=NN=NN4C5=CC=CC=C5	active
3167751	CC1=CC2=NC(=C(C=C2C=C1)C3NC4=CC=CC=C4C(=O)N3)Cl	active
44523979	CCN(CC)CCCN1CCN(CC1)C(=O)C2=CC=CC(=C2)C3=NOC(=N3)C(F)(F)F	active
16449863	CC1=NC2=C(C(=NN2C(=C1)NC3=CC=NC=C3)C)C4=CC=CC=C4Cl	active
4411175	CCC(C(=O)OC)NC(=O)C1=CC=CC=C1NC(=O)C2=CC=C(C=C2)C	active
1476278	C1=CN=CC=C1C2=NN=C(O2)SC3=C(C=C(C=N3)C(F)(F)F)Cl	active
9507180	CC(C)N1C2=C(C=N1)C(=CC(=N2)C3CC3)C(=O)NCC4=CC=CC=C4OC	active
6438130	C1=CC(=CC=C1CN2C=CN=C2)/C=C/C(=O)O.Cl	active
8228	CN(C)CCCN1C2=CC=CC=C2CCC3=CC=CC=C31.Cl	active
102678	CCCCC(CC)CN=C(N)NC(=NCCCCCCN=C(N)NC(=NCC(CC)CCCC)N)N.Cl.Cl	active
5362123	CCOC(=O)[C@H](CCC1=CC=CC=C1)N[C@H]2CCC3=CC=CC=C3N(C2=O)CC(=O)O.Cl	active
65327	CNCCCN1C2=CC=CC=C2CCC3=CC=CC=C31.Cl	active
62920	CC(=O)O[C@@H]1[C@@H](SC2=CC=CC=C2N(C1=O)CCN(C)C)C3=CC=C(C=C3)OC.Cl	active
122188	CN1C(=CC(=O)N(C1=O)C)NCCN(CCCC2=CC=C(C=C2)[N+](=O)[O-])CCO.Cl	active
20179	C1CN=C(N1)NC2=C(C=CC=C2Cl)Cl.Cl	active
3087190	CC1=NC(=CC=C1)CCN2CCC(CC2)C(=O)C3=CC=C(C=C3)NS(=O)(=O)C.Cl.Cl	active
6240	CN(C)CCCN1C2=CC=CC=C2SC3=C1C=C(C=C3)Cl.Cl	active
60560	CCC1=CN=C(C=C1)CCOC2=CC=C(C=C2)CC3C(=O)NC(=O)S3.Cl	active
295893	C1=C(C(=NC2=NNC(=C21)N)N)C#N	active
503536	CC1CCC(CC1)C(=O)N(C2=C(SC(=C2)C3=CC=CC=C3)C(=O)O)C(C)C	active
16718576	CC1(CC2=CN=C(N=C2C3=C1C(=NN3C)C(=O)NC)NC4=CC=C(C=C4)N5CCN(CC5)C)C	active
135966009	C1=CC=C2C(=C1)/C(=C\C3=C(NC(=S)N3)O)/C=N2	active
5462355	CC(C)(C)NC(=O)[C@@H]1CN(CCN1C[C@H](C[C@@H](CC2=CC=CC=C2)C(=O)N[C@@H]3[C@@H](CC4=CC=CC=C34)O)O)CC5=CN=CC=C5.OS(=O)(=O)O	active
214348	C1=CC=C(C(=C1)C2=NN(C(=N2)C3=CC=CC=C3O)C4=CC=C(C=C4)C(=O)O)O	active
44222802	C1=CC=C2C(=C1)C(=CC=N2)OCC3=CN(N=N3)C4=CC=C(C=C4)Cl	active
4165150	C1C(NC2=NN=NN2C1C3=C(C=CC=C3Cl)F)C4=CC=C(C=C4)Cl	active
395921	C1=CC=C(C=C1)C2=C(C(=NC3=NNC(=C23)N)N)C#N	active
5154691	CC(C)(C)N1C2=NC=NC(=C2C(=N1)CC3=CC=CC4=CC=CC=C43)N	active
11703058	C1C(=O)N(C2=CC(=C(C=C2O1)F)N3C(=O)C4=CC=CC=C4C3=O)CC#N	active
45484770	CCC1=CN=C(N=C1)C2=CC(=CC3=NC(=CN23)NC(=O)NCC)C4=CN=CC=C4	active
44143088	CCN1C=NC2=C(N=C(N=C21)C#N)NC3=CC(=CC(=C3)F)F	active
854019	CN1[C@@H](CCC1=O)C2=CN=CC=C2	active
3647	C1NC2=C(C=C(C(=C2)C(F)(F)F)S(=O)(=O)N)S(=O)(=O)N1	active
45166260	COC1=CC(=CC(=C1)C(=O)NCC2CC3=C(O2)C(=CC(=C3)Cl)C4=CC=NC=C4)OC	active
45488325	COC1=CN=CC(=C1)C2=CN=CC(=N2)N3CCN(CC3)C4=CC=NC=C4	active
721133	C1=CC=C2C(=C1)N=C(O2)C3=CC=C(C=C3)NC(=O)C4=CC=C(C=C4)N	active
24791869	CC1=CC(=NN1C2=CC=C(C=C2)NC(=O)C3CCN(CC3)CC4=CN=C(S4)C)C	active
3110698	CC1=CC(=C(C=C1)NC(=O)C2=C(NC=N2)C(=O)NC3=NC4=CC=CC=C4N3)C	active
1295876	C1CN(CCN1C(=S)NCC2=CC=CO2)S(=O)(=O)C3=CC=C(C=C3)Cl	active
45488446	C1CCN(CC1)C(=O)C(CC2=CNC3=CC=CC=C32)NS(=O)(=O)C4=CC=C(C=C4)Cl	active
2808856	COC1=C(C=C2C(=C1)C(=NC=N2)NC3CCN(CC3)CC4=CC=CC=C4)OC	active
1994681	C1CN(CCN1C2=CC=CC=C2NC(=O)C(Cl)(Cl)Cl)C(=O)C3=CC=CC=C3	active
3238132	CC1=CC(=NO1)C(=O)NC2=CN(N=C2)CC3=C(C=C(C=C3)Cl)Cl	active
45488686	C1CN2C(=NC(=C2NC3=CC4=C(C=C3)OCO4)C5=CC=CC=C5)CN1C(=O)CN	active
42739082	CCC1=CC(=O)N(C(=N1)SC(C)C(=O)NC2=CC=C(C=C2)F)C	active
45488854	C1=CC(=CC=C1C#N)C2=CN=C(C(=N2)C3=CC=C(C=C3)C(=O)N)N	active
45488996	C1CN2C(CN1CC3=CC=CC=C3)CN(C2=O)CC4=CC5=CC=CC=C5S4	active
651603	C1=CC=C2C(=C1)C=C(C=N2)NC(=O)C3=CC(=CC=C3)N4C=NN=N4	active
55262	C1[C@@H]([C@H](O[C@H]1N2C=CC(=O)NC2=O)CO)N=[N+]=[N-]	active
81423	C1=CC2=C(C=C1N)NN=C2	active
135976563	CC(C)CCN1[C@H]2[C@@H]3CC[C@@H](C3)[C@H]2C(=C(C1=O)C4=NS(=O)(=O)C5=C(N4)C=CC(=C5)NS(=O)(=O)C)O	active
46881926	C1CN(CCN1CCCCN(CC#N)C(=O)OCC2=CC=CC=C2)C3=CC=C(C=C3)F	active
46886302	C1C2CC3CC1CC(C2)(C3)N4C5=C(C=C(C=C5)C(F)(F)F)N=C4C6=CC=C(C=C6)N	active
11640390	CC1(CC(C1)C2=NC(=C3N2C=CN=C3N)C4=CC5=C(C=C4)C=CC(=N5)C6=CC=CC=C6)O	active
159961	C1=NC(=C2C(=N1)N(C=N2)C[C@H]([C@H](C(=O)O)O)O)N	active
46861819	CCOC(=O)C1=C(N=C2C(=C1)C(=C3CCCCC3=N2)N)C	active
50248	CSC1=NC2=CC(=C(C=C2N1)Cl)OC3=C(C(=CC=C3)Cl)Cl	active
11385393	C1=CC(=CC=C1C2=C(N=C(N2)C3=CNC4=C3C=C(C=C4)Br)C5=CC=C(C=C5)F)F	active
16739062	C[C@H](C1=CC=C(C=C1)F)NC(=O)C2=CC=CC(=C2)C3=CN=C(N3)C4=CC5=CC=CC=C5C=N4	active
54677920	CC1=CC=C(N1)C(=O)OC2C(C(OC(C2OC)(C)C)OC3=C(C4=C(C=C3)C(=C(C(=O)O4)NC(=O)C5=CC(=C(C=C5)O)CC=C(C)C)O)Cl)O	active
114869	C1CN=C(N1)NC2=C(C=CC3=NSN=C32)Cl.Cl	active
5909	CC[C@H]1[C@H](COC1=O)CC2=CN=CN2C.Cl	active
55329	CC(C(C)(C)C)N=C(NC#N)NC1=CC=NC=C1.O	active
36431	C1CCC2(C1)CC(=O)N(C(=O)C2)CCCCN3CCN(CC3)C4=NC=CC=N4.Cl	active
9883259	CCC1=C(NC2=C1C(=O)C(CC2)CN3CCOCC3)C.Cl	active
43032	CC1=NC=C2N1C3=C(C=C(C=C3)Cl)C(=NC2)C4=CC=CC=C4F.Cl	active
66070	CC1=C(C(=CC=C1)C)NC(=O)C2CCCCN2C.Cl	active
9066	CN(C)CCN(CC1=CC=CC=C1)C2=CC=CC=N2.Cl	active
517321	CCCOC1=C(C=C(C=C1)C(=O)OCCN(CC)CC)N.Cl	active
54911	CCC1=NN(C(=O)N1CCOC2=CC=CC=C2)CCCN3CCN(CC3)C4=CC(=CC=C4)Cl.Cl	active
92163	CCCNC(C)C(=O)NC1=CC=CC=C1C.Cl	active
16051951	CCC[C@@H]1C[C@H](N(C1)C)C(=O)N[C@@H]([C@@H]2[C@@H]([C@@H]([C@H]([C@H](O2)SC)O)O)O)[C@H](C)Cl.Cl	active
5593	CCN(CC1=CC=NC=C1)C(=O)C(CO)C2=CC=CC=C2	active
39764	CC(=O)O[C@H]1C[C@@H]2CC[C@@H]3[C@@H]([C@]2(C[C@@H]1N4CCCCC4)C)CC[C@]5([C@H]3C[C@@H]([C@@H]5OC(=O)C)[N+]6(CCCCC6)C)C.[Br-]	active
130881	CCCC1=NC(=C(N1CC2=CC=C(C=C2)C3=CC=CC=C3C4=NNN=N4)C(=O)OCC5=C(OC(=O)O5)C)C(C)(C)O	active
68539	CN(C)CCCN1C2=CC=CC=C2CCC3=C1C=C(C=C3)Cl.Cl	active
101526	COC1=C2C(=CC(=C1N3C[C@@H]4CCCN[C@@H]4C3)F)C(=O)C(=CN2C5CC5)C(=O)O.Cl	active
6014	CC(CN1C2=CC=CC=C2SC3=CC=CC=C31)N(C)C.Cl	active
135413494	C1C2=C(C=CC(=C2Cl)Cl)N=C3N1CC(=O)N3.Cl	active
62935	C1CN(CCN1CCCN2C(=O)N3C=CC=CC3=N2)C4=CC(=CC=C4)Cl.Cl	active
441307	CCCC(=O)NC1=CC(=C(C=C1)OCC(CNC(C)C)O)C(=O)C.Cl	active
9556529	C1=CC(=C(C=C1Cl)Cl)CO/N=C(\CN2C=CN=C2)/C3=C(C=C(C=C3)Cl)Cl.[N+](=O)(O)[O-]	active
5795	CCN(CC)CCOC(=O)C1=CC=C(C=C1)N.Cl	active
5281056	CC(C)(C)NC[C@@H](COC1=NSN=C1N2CCOCC2)O.C(=C\C(=O)O)\C(=O)O	active
60758	CC1=C(N=CN1)CN2CCC3=C(C2=O)C4=CC=CC=C4N3C.Cl	active
66062	CN1CCCCC1CCN2C3=CC=CC=C3SC4=C2C=C(C=C4)SC.Cl	active
6526396	CC(C)OC(=O)OC(C)OC(=O)C1=C(CS[C@H]2N1C(=O)[C@H]2NC(=O)/C(=N\OC)/C3=CSC(=N3)N)COC	active
30928	CC(C)N(CCC(C1=CC=CC=C1)(C2=CC=CC=N2)C(=O)N)C(C)C.OP(=O)(O)O	active
77997	CN(C)CCC1=CNC2=C1C=C(C=C2)CN3C=NC=N3.C1=CC=C(C=C1)C(=O)O	active
68589	C1=CC(=CC=C1COC(CN2C=CN=C2)C3=C(C=C(C=C3)Cl)Cl)Cl.[N+](=O)(O)[O-]	active
36207	CN1CCCCC1CCN2C3=CC=CC=C3SC4=C2C=C(C=C4)S(=O)C.C1=CC=C(C=C1)S(=O)(=O)O	active
135398741	CC(C)[C@@H](C(=O)OCCOCN1C=NC2=C1N=C(NC2=O)N)N.Cl	active
84003	C1CN2C(=CC=C2C(=O)C3=CC=CC=C3)C1C(=O)O.C(C(CO)(CO)N)O	active
59772	CNS(=O)(=O)CC1=CC2=C(C=C1)NC=C2CCN(C)C.C(CC(=O)O)C(=O)O	active
71399	CN1CCN(CC1)C2=NC3=CC=CC=C3OC4=C2C=C(C=C4)Cl.C(CC(=O)O)C(=O)O	active
12399958	C1=CC=C2C(=C1)C(=CN2)C3=CSC(=N3)N=C(N)N.Cl	active
11375263	CC(C)(C)C1=CC(=C(C=C1)OC)NC(=O)C(=O)C2=CC=C(C3=CC=CC=C32)OCCN4CCOCC4	active
1317590	COC1=CC=CC=C1NC(=O)C2=CC=CC=C2SC3=CC=C(C=C3)[N+](=O)[O-]	active
12826063	CN(C)C1=C(C=C(C(=N1)N)C#N)C#N	active
10059066	C1CCN(C1)C2=C(C=C(C(=N2)N)C#N)C#N	active
49864034	C1CC2CCC1N2C3=C(C=C(C(=N3)N)C#N)C#N	active
49864035	C1CN(CCC1O)C2=C(C=C(C(=N2)N)C#N)C#N	active
49864036	C1=C(C(=NC(=C1C#N)NCCO)N)C#N	active
49864037	C#CCNC1=C(C=C(C(=N1)N)C#N)C#N	active
49864038	C1CN(CCC1CC2=CC=CC=C2)C3=C(C=C(C(=N3)N)C#N)C#N	active
49864039	CN(C)C1=C(C(=C(C(=N1)N)C#N)C2=CC=CC=C2)C#N	active
684664	C1CCN(C1)C2=C(C(=C(C(=N2)N)C#N)C3=CC=CC=C3)C#N	active
13090133	C1CCN(CC1)C2=C(C(=C(C(=N2)N)C#N)C3=CC=CC=C3)C#N	active
13359708	C1=CC=C(C=C1)CNC2=C(C(=C(C(=N2)N)C#N)C3=CC=CC=C3)C#N	active
295810	COC1=C(C=C(C(=N1)N)C#N)C#N	active
12386218	CCOC1=C(C=C(C(=N1)N)C#N)C#N	active
780902	C1=CC=C(C=C1)C2=C(C(=S)NC(=C2C#N)N)C#N	active
49864067	C1CCN(CC1)C2=NC(=C(C=C2C#N)C#N)Cl	active
49864068	CN(C)C1=NC(=C(C(=C1C#N)C2=CC=CC=C2)C#N)Cl	active
49864076	C1CCN(CC1)C2=NC(=C(C(=C2C#N)C3=CC=CC=C3)C#N)Cl	active
49800090	CC1=C(C2=CC=CC=C2N1)CC(=O)N[C@@H](CC3=CC=CC=C3)C(=O)N(C)C4=CC=CC=C4	active
45105267	COC1=CC2=C(C=C1)N(C(=C2)CNC(=O)C3=CC4=CC=CC=C4O3)CC(=O)O	active
44199337	CC1=C(C(=NN1C)C)NS(=O)(=O)C2=C(C=C(C=C2Cl)C3=CC(=NC=C3)N4CCNCC4)Cl	active
46398830	C1CNCCC1CN2C3=NC=NC(=C3C(=N2)CC4=CC=CC5=CC=CC=C54)N	active
69711	C1(=C(NC(=O)NC1=O)C(=O)O)F	active
777	CC1=NC=C(C(=N1)N)CO	active
7510	C1=CC(=CN=C1)CO	active
4472	C1=CC=C(C=C1)CNC(=O)CCNNC(=O)C2=CC=NC=C2	active
50915187	C1=CC=C(C=C1)NC2=CN(C(=O)NC2=O)CC3=CC(=CC=C3)OC4=CC=CC=C4	active
45138674	COC1=C(C=C(C=C1)C(F)(F)F)N2[C@H](C3=C(C(=CC=C3)F)N=C2N4CCN(CC4)C5=CC(=CC=C5)OC)CC(=O)O	active
167980	CN1C(=CC(=O)N(C1=O)C)NCCCN2CCN(CC2)C3=CC=CC=C3OC.Cl	active
23659	CCN(CC)CCNC(=O)C1=CC(=C(C=C1OC)N)Cl.Cl	active
14624	C1=CC=C(C=C1)COC2=CC3=C(C=C2)NC=C3	active
11647548	CN(C(=O)C1=NC=C2C(=C1)C(=CN2CC3=CC=C(C=C3)F)CN4CCC[C@H]4C(=O)N)O	active
11231255	CC1=NC(=C(C(=N1)Cl)NC2=NCCN2)OC.Cl	active
131746	C1CN(CCC1N)C2=NC(=CC=C2)Cl.Cl	active
24905343	CC(C)N1C2=NC=NC(=C2C(=N1)C3=CC(=C(C=C3)OC)OC)N	active
135242	CC(=O)O.CN=C(N)NCCC[C@@H](C(=O)O)N	active
256756	C1=CC=C(C=C1)C(C2=C(C3=C(C=CC=N3)C=C2)O)NC4=CC=CC=N4	active
53318653	C1CCC2=C(C1)C(=C3C=C(C(=NC3=N2)Cl)C#N)N	active
51346797	C1CC2=CC=CC=C2[C@@H]([C@H]1OCC3=CC(=CC=C3)Cl)N4C=CN=N4	active
27869350	C1=CC=C(C=C1)C(C2=CC=CC=C2)NC(=O)NC3=CC=C(C=C3)S(=O)(=O)N	active
53320391	CCOC1=NC2=NC3=C(CCCC3)C(=C2C=C1C#N)N	active
50994378	CCCCOC(=O)NC1=C(C=C2C(=C1)NC(=N2)C3CCCCC3)N4CCCC4	active
2867190	CC(=O)N1C(C2=C(CC(CC2=O)(C)C)NC3=CC=CC=C31)C4=CC=C(C=C4)OCC5=CC=CC=C5	active
4531090	C1=CC(=CC(=C1)C(F)(F)F)C(=O)NC2=NN=C(O2)C3=CC=C(C=C3)Cl	active
10027278	C1=CC=C2C(=C1)C=CC3=C2C=CC(=C3)C4=CC(=NN4C5=CC=C(C=C5)NC(=O)CN)C(F)(F)F	active
53322745	C1CN(CC2=C1N=C3C(=C2N)C=C(C(=N3)Cl)C#N)CC4=CC=CC=C4	active
53322807	C1CC[C@@H]([C@H](C1)N2C=CN=C2)OCC3=C(C=CC(=C3)Cl)Cl	active
53323936	CN(C)C1=NC2=NC3=C(CCCC3)C(=C2C(=C1C#N)C4=CC=CC=C4)N	active
25101148	CCCCOC(=O)NC1=C(C=C2C(=C1)NC(=N2)C3CCCCC3)N(CC)CC	active
6917697	CO[C@H]1CN(CC[C@H]1NC(=O)C2=CC(=C(C=C2OC)N)Cl)CCCOC3=CC=C(C=C3)F.O	active
16221816	C1CC1C2=CC=C(C3=CC=CC=C23)N4C(=NN=C4Br)SCC(=O)NC5=C(C=C(C=C5)C(=O)O)Cl	active
53326415	CN1C2=C(C=C(C=C2)Cl)N(C(=O)C3=CN(N=C31)CC4=CC=C(C=C4)CN5CCOCC5)C6=CC=CC=C6	active
53326508	C1CCN(CC1)C2=NC3=NC4=C(CCCC4)C(=C3C=C2C#N)N	active
50994006	COC1=NC2=NC3=C(CCCC3)C(=C2C=C1C#N)N	active
53326509	COC1=NC2=NC3=C(CN(CC3)CC4=CC=CC=C4)C(=C2C=C1C#N)N	active
24765332	C1=CC=C(C=C1)CN2C3=CC(=NC(=C3NC2=O)N)C(F)(F)F	active
52918291	C1CCC2=C(C1)C(=C3C(C4=C(C=CC5=CC=CC=C54)OC3=N2)C6=CC=C(C=C6)O)N	active
54580072	COC1=CC=C(C=C1)C2C3=C(C=CC4=CC=CC=C43)OC5=NC6=C(CCCC6)C(=C25)N	active
249307	C1CN=C(N1)C2=CC=C(C=C2)NC(=O)C3=CC(=C(C=C3)Cl)C(=O)NC4=CC=C(C=C4)C5=NCCN5	active
54581054	CC1=CC=C(C=C1)C2C3=C(C=CC4=CC=CC=C43)OC5=NC6=C(CCCC6)C(=C25)N	active
54581055	COC1=C(C=CC(=C1)C2C3=C(C=CC4=CC=CC=C43)OC5=NC6=C(CCC6)C(=C25)N)O	active
30667	CC(C1=NCCN1)OC2=C(C=CC=C2Cl)Cl.Cl	active
96913	C1=CC=C(C=C1)CN2C=CC3=CC=CC=C32	active
54583032	C1CCC2=C(C1)C(=C3C(C4=C(C=CC5=CC=CC=C54)OC3=N2)C6=CC=C(C=C6)[N+](=O)[O-])N	active
53345473	CS(=O)(=O)N1CCC(CC1)CN2C3=NC=NC(=C3C(=N2)CC4=CC=CC5=CC=CC=C54)N	active
688272	CCN1CCC[C@H]1CNC(=O)C2=C(C=CC(=C2)S(=O)(=O)N)OC	active
54584040	COC1=CC=CC(=C1)C2C3=C(C=CC4=CC=CC=C43)OC5=NC6=C(CCCC6)C(=C25)N	active
53345476	CS(=O)(=O)N1CCC(CC1)CCN2C3=NC=NC(=C3C(=N2)CC4=CC=CC5=CC=CC=C54)N	active
54584995	COC1=C(C=C(C=C1)C2C3=C(C=CC4=CC=CC=C43)OC5=NC6=C(CCCC6)C(=C25)N)OC	active
54585943	COC1=CC(=CC(=C1OC)OC)C2C3=C(C=CC4=CC=CC=C43)OC5=NC6=C(CCCC6)C(=C25)N	active
3032663	C1=CC=C(C=C1)C2=CC3=C(C=C2)OC(=S)N3	active
22718824	C1=CC(=C(C=C1N=C(N)N)Cl)C2=CC=C(O2)C3=C(C=C(C=C3)N=C(N)N)Cl.Cl.Cl	active
7216437	CN1C2=C(C=N1)C(=NC(=N2)NCCC3=CNC4=CC=CC=C43)N5CCOCC5	active
6622676	CC1=NC2=C(S1)C=C(C=C2)S(=O)(=O)NC(C(C)C)C(=O)NCC3=CC=C(C=C3)OC	active
56663065	CCCCC1=CC=C(C=C1)C2=NC(=C(S2)C(=O)OC)C	active
56668933	CC1=NN=C(C=C1)N2CCC(CC2)CCOC3=CC=C(C=C3)S(=O)(=O)C	active
54756882	CC1=CC=C(C=C1)C2(C3=C(C=CC(=C3)Cl)N=C(N2CCN4CCCCC4)C)O	active
54757999	CC1=NC2=C(C=C(C=C2)Cl)C(N1CCNC(=O)CN(C)C)C3=CC=CC=C3	active
1334105	CC1=CC2=C(C=C1)OC(=N2)C3=C(C=CC(=C3)NC(=O)CC4=CC=CC=C4)Cl	active
135743630	C1=CC2=C(C=C1F)NC=C2/C=C/C3=NNN=N3	active
4211702	COC1=CC=C(C=C1)C2=CC(N3C(=NC=N3)N2)C4=C(C=CC=C4Cl)F	active
53357475	C1=CC=C(C=C1)NC(=O)N(CC2=C(C=CC(=C2)Br)O)C3=CC=C(C=C3)F	active
35802	COC(=O)NC1=NC2=C(N1)C=C(C=C2)C(=O)C3=CC=C(C=C3)F	active
130564	CC1=CN=C(C(=C1OC)C)CS(=O)C2=NC3=C([N-]2)C=CC(=C3)OC.CC1=CN=C(C(=C1OC)C)CS(=O)C2=NC3=C([N-]2)C=CC(=C3)OC.[Mg+2]	active
53390423	CN1C2=C(C=C(C=C2)OCCCCC3CCN(CC3)CC4=CC=CC=C4)C=C1CN(C)CC#C	active
5281828	C[C@@H]1[C@@H]2C[C@]([C@@H](/C=C/C=C(/CC3=CC(=C(C(=C3)OC)Cl)N(C(=O)C[C@@H]([C@]4([C@H]1O4)C)OC(=O)[C@H](C)N(C)C(=O)C)C)\C)OC)(NC(=O)O2)O	active
54690727	C1=CC2=C(C(=C(C(=O)N2)C(=O)NCC3=CC=C(C=C3)F)O)N=C1	active
46502699	CN1C=C(C2=CC=CC=C21)/C=C\3/C(=O)NC(=S)N3	active
54579915	C1CN(CCC1C2=NC(=NO2)C3=NC=CS3)C(=O)CCCC(F)(F)F	active
52912224	CC1=CC2=NC(=C(N2C=C1)C(=O)NCC3=CC=CC=C3)C	active
5170670	C1OC2=C(O1)C=C(C=C2)C3=C(N4C=CC=NC4=N3)Br	active
175804	CCCN1CCCC[C@H]1C(=O)NC2=C(C=CC=C2C)C.Cl	active
14905998	CC#CCN(C)CC1=CC2=C(N1)C=CC(=C2)OCC3=CC=CC=C3.C(=O)(C(=O)O)O	active
4093552	COC(=O)C1=C(SC2=C1CCN(C2)CC3=CC=CC=C3)NC(=O)C4=CC5=CC=CC=C5OC4=O	active
20926352	C1CN(CCC1CC2=CC=CC=C2)C(=O)C3CCN(CC3)C4=NN=C(S4)N5C=CC=C5	active
70682976	CC1=CC(=C2C=C(C=CC2=N1)OC)OCC(=O)NCC3=CC=CC=C3	active
7693900	C1CCC2=C(C1)C(=NN2)C(=O)N3CCN(CC3)CC4=CC5=C(C=C4)OCO5	active
6992140	C1=CC=C2C(=C1)C(=CN2)C[C@@H](C(=O)O)NC(=O)CC[C@H](C(=O)O)N	active
16328916	CC(C(=O)NC1=NC(=CS1)C2=CC=CC=N2)OC3=CC=CC=C3	active
2782	C1CCN(C1)CC2=NC3=CC=CC=C3N2CC4=CC=C(C=C4)Cl	active
65558	C1CN=C(N1)C2=CC=C(C=C2)NC(=O)C3=CC(=C(C=C3)C(=O)NC4=CC=C(C=C4)C5=NCCN5)Cl	active
2176	CCOC(=O)OC(C)OC1=C(N(S(=O)(=O)C2=CC=CC=C21)C)C(=O)NC3=CC=CC=N3	active
2660519	C1=CC=NC(=C1)C2=CSC(=N2)NC(=O)COC3=CC(=CC=C3)F	active
19165610	CC1=CC=CC=C1NC(=O)NC2=CC(=CC=C2)[N+](=O)[O-]	active
14906007	CN1C2=C(C=C(C=C2)OCC3=CC=CC=C3)C=C1CN(C)CC#C.C(=O)(C(=O)O)O	active
54576738	CC(=O)NC1=NN(C2=C1C=C3C(=C4CCCCC4=NC3=N2)N)C	active
5481990	CC(C)(C)NC(=O)[C@@H]1CN(CCN1C[C@H](C[C@@H](CC2=CC=CC=C2)C(=O)N[C@@H]3[C@@H](CC4=CC=CC=C34)O)O)CC5=CN=C6C(=C5)C=CO6	active
70684889	C1CN(CCC1CCCNC2=C(C(=C(C(=N2)N)C#N)C3=CC=CC=C3)C#N)CC4=CC=CC=C4	active
70685039	CCCCC1=CN=C(C=C1)C(=O)NC2=NC=CC3=CC=CC=C32	active
782429	CC1=C(N2C=CC=CC2=N1)C(=O)NCC3=CC=C(C=C3)Cl	active
70685044	CC1=CC(=C2C=C(C=CC2=N1)OC)OCC(=O)NC3=CC=CC=C3OC	active
10064615	CC1=NC(=CC=C1)C2=NC3=C(C(=N2)NC4=NC=NC=C4)SC=C3	active
17429015	CC(C)N1C2=C(C=N1)C(=CC(=N2)C3=CC=CC=C3)C(=O)NCC(C4=CC=CS4)N5CCOCC5	active
4638672	C1=CC(=CC=C1C2=NN=C(O2)NC(=O)C3=CC=C(C=C3)F)Cl	active
3242	CC1=CC(=NC(=N1)N2C(=CC(=N2)C)OC)OC	active
28061	CC1=NC=C(N1CC(CCl)O)[N+](=O)[O-]	active
70687043	C1CN(CCC1CCNC2=C(C=C(C(=N2)N)C#N)C#N)CC3=CC=CC=C3	active
2231793	C1CCC(CC1)CCC(=O)NC2=CC=CC(=C2)C3=NN=C(O3)C4=CC=CO4	active
5179236	CN1CCN(CC1)C2=NC(=NC(=C2)C3=CC=C(C=C3)F)C4=CC=NC=C4	active
70687246	CC1=CN2C(=NC(=C2C3=NN(C=C3)CC4=CC=CC=C4)C)C=C1	active
6437877	CC1=C(SC=N1)/C=C\C2=C(N3[C@@H]([C@@H](C3=O)NC(=O)/C(=N\OC)/C4=CSC(=N4)N)SC2)C(=O)OCOC(=O)C(C)(C)C	active
68540	C1(=C(N=C(C(=N1)Cl)N)N)C(=O)N=C(N)N.O.O.Cl	active
5338	C1=CC=C2C(=C1)N=CC(=N2)NS(=O)(=O)C3=CC=C(C=C3)N	active
14905996	CN(CC#C)CC1=CC2=C(N1)C=CC(=C2)OCC3=CC=CC=C3.C(=O)(C(=O)O)O	active
60144118	COC1=NC2=NC3=C(CN(CC3)CC#C)C(=C2C=C1C#N)N	active
70688612	CC1=C(NC(=O)N=C1)NCC2=CC=CC=C2	active
70689140	C1CN(CCC1CCCNC2=C(C=C(C(=N2)N)C#N)C#N)CC3=CC=CC=C3	active
46094546	C1=CC=C(C=C1)C2=NC3=NC=NN3C(=C2)NCCC4=CC=C(C=C4)Cl	active
70689295	CCCCS(=O)(=O)NC1=CC2=C(C=C1)C=NN2C	active
16360478	C1=CC=C(C=C1)N2C=NC=C2C(=O)NC3=NC(=CS3)C4=CC=CC=N4	active
3151204	CCC1=NC2=CC=CC=C2N1CC(COC3=C(C=CC(=C3)C)Cl)O	active
892559	C1=CC=C(C=C1)CCNC2=C(N=C(O2)C3=CC=CC=C3F)C#N	active
1510954	CC1=CC(=CC=C1)CN2C=CC(=N2)NC(=O)C3=CC4=C(C=C3)OCO4	active
2537438	C1CN(CCN1CC2=CC3=C(C=C2)OCO3)C(=O)C4=CC5=CC=CC=C5O4	active
14906008	CC#CCN(C)CC1=CC2=C(N1C)C=CC(=C2)OCC3=CC=CC=C3.C(=O)(C(=O)O)O	active
14906010	CN1C2=C(C=C(C=C2)OCC3=CC=CC=C3)C=C1CN(C)CC=C=C.C(=O)(C(=O)O)O	active
60144119	CN(C)C1=NC2=NC3=C(CN(CC3)CC#C)C(=C2C=C1C#N)N	active
60144120	C#CCN1CCC2=C(C1)C(=C3C=C(C(=NC3=N2)N4CCCC4)C#N)N	active
2303200	C1=CC=C(C=C1)C2=NN=C(O2)NC(=O)C3=CC=C(C=C3)F	active
70691354	CC1=CC(=C2C=C(C=CC2=N1)Br)OCC(=O)NCC3=CC=CC=C3	active
857444	CC1=CC2=CC(=C(N=C2C=C1)Cl)CNCC3=CC=CS3	active
2104549	C1=C(SC(=C1)Cl)C2=NN=C(O2)NC(=O)C3=CC=C(S3)Cl	active
136252896	CCC1=CC=C(C=C1)[C@@H]2C[C@@H](N3C(=C(C=N3)C(=O)NCC4=CC=C(C=C4)OC)N2)C(F)(F)F	active
4880005	CC1=NN(C(=C1C(=O)NC2CCCCCC2)Cl)CC3=CC=CC=C3	active
47909	CNC(=C[N+](=O)[O-])NCCSCC1=CC=C(O1)CN(C)C.Cl	active
2947925	C1CCN(CC1)CCN2C3=CC=CC=C3N(C2=N)CC(COC4=C(C=C(C=C4)Cl)Cl)O	active
135998453	CC(C)N1C2=NC=NC(=C2C(=N1)C3=CC4=C(N3)C=CC=C4Cl)N	active
504457	CCOC1=NOC2=C1C=CC(=C2)OCCC3CCN(CC3)C4=NN=C(C=C4)C	active
70693062	CCOC1=CC2=C(C=C1)C=C(C=C2)C3=NN(C4=NC=NC(=C34)N)CC5CCN(CC5)C.Cl	active
57383474	CC(C)CN1C2=NN(C(=C2C(=O)N(C1=O)C)C3=CN=CN3C)CC4=CC=CC5=CC=CC=C54	active
70693333	C1CN(CCC1NC2=C(C(=C(C(=N2)N)C#N)C3=CC=CC=C3)C#N)CC4=CC=CC=C4	active
70693341	C1CN(CCC1CCCCNC2=C(C(=C(C(=N2)N)C#N)C3=CC=CC=C3)C#N)CC4=CC=CC=C4	active
2822272	CC1=C(C2=C(C=C1)N=C(C=C2OC)C(F)(F)F)N	active
34924654	C1=CC=C(C=C1)C2=NC(=C(O2)S(=O)(=O)C3=CC=C(C=C3)Cl)C#N	active
2745313	CCOC(=O)C1=NOC(=C1)C2=CSC(=N2)NC3=C(C=C(C=C3C)C)C	active
130606	CC1=CC=C(C=C1)S(=O)(=O)NC2=C3C(=CC(=C2)OC)C=CC=N3	active
65944	C1CC(=O)N[C@@H]1C(=O)N2CSC[C@H]2C(=O)O	active
60156127	C1=CC=C(C=C1)CNC2=C3C(=NC=N2)N(C=N3)CCN4[C@@H]([C@@H](C4=O)OC5=CC=CC=C5)C6=CC=C(C=C6)Cl	active
70695442	C1CN(CCC1CCNC2=C(C(=C(C(=N2)N)C#N)C3=CC=CC=C3)C#N)CC4=CC=CC=C4	active
70695443	C1CN(CCC1CCCCNC2=C(C=C(C(=N2)N)C#N)C#N)CC3=CC=CC=C3	active
93572	C1=CC=C2C(=C1)C=CC(=C2N=NC3=NC=CS3)O	active
12445422	C1=CC(=C(N=C1)NC2=CC=C(C=C2)Cl)N	active
70695599	C1=CC2=NC(=C(N2C=C1)C(=O)NCC3=CC(=CC(=C3)Cl)Cl)C(F)(F)F	active
2989027	COC1=CC=CC=C1OCCCCN2C3=CC=CC=C3N=C2C4CC4	active
901734	CC1=CC(=NC2=C1C=C3C(=C2)CCN3C(=O)C)C	active
613657	C1=CC(=NN2C1=NN=C2C(F)(F)F)Cl	active
6416437	CC1=NN=C(C2=CC=CC=C12)NCC3=CC(=CC=C3)Cl	active
2386708	C1CSC(=N1)NC(=O)C2=C(C3=C(S2)C=C(C=C3)F)Cl	active
60144117	C#CCN1CCC2=C(C1)C(=C3C=C(C(=NC3=N2)Cl)C#N)N	active
68263732	C1CNCCC1CN2C3=NC=NC(=C3C(=N2)C4=CC5=CC=CC=C5N=C4)N	active
70697453	C1CN(CCC1NC2=C(C=C(C(=N2)N)C#N)C#N)CC3=CC=CC=C3	active
470766	C1C2CC3CC1CC(C2)(C3)NC(=O)C4=CC5=CC=CC=C5N4	active
3267719	CCC(C(=O)NC1=NC=CS1)SC2=NC3=CC=CC=C3O2	active
135551751	CCC1=C(N=C(NC1=O)N2C(=CC(=N2)C)NC(=O)C3=CC=CC=C3SC)C	active
18775329	COC1=CC=C(C=C1)NC2=CC=CC=C2NC(=O)C3=CNC(=O)C=C3	active
35591142	COC1=C(C=C(C=C1)C2=NC(=NO2)C3=CC(=CC=C3)NC(=O)CC4=CC=C(C=C4)F)OC	active
670851	C1=CC=C2C(=C1)NC(=N2)C3=NNC(=O)C(=C3)N	active
51354502	C1CC1C2=CN3C(=C(N=C3C(=C2)C(F)(F)F)C(=O)N4CCN(C(=O)C4)C5CCC(CC5)O)Cl	active
71450388	COC1=C2C(=CC(=C1NC(=O)C3CCC(CC3)COC4=CC=C(C=C4)[N+](=O)[O-])F)C(=O)C(=CN2C5CC5)C(=O)O	active
3823	CC(=O)N1CCN(CC1)C2=CC=C(C=C2)OCC3COC(O3)(CN4C=CN=C4)C5=C(C=C(C=C5)Cl)Cl	active
71453524	CC1(C(=NN(C1=O)C2CCCCCC2)C3=CC(=C(C=C3)OC)OCC4=CC=CC=N4)C	active
66573528	COC1=CC=CC=C1C2C3=C(C4=CC=CC=C4C=C3)OC5=NC6=C(CCCC6)C(=C25)N	active
4544	CN1CCC2=CC3=C(C(=C2C1C4C5=C(C(=C(C=C5)OC)OC)C(=O)O4)OC)OCO3	active
135413539	CCCCCN=C(N)N/N=C/C1=CNC2=C1C=C(C=C2)OC.C(=C\C(=O)O)\C(=O)O	active
51347106	CC1=NC2=NC=CN2C(=C1)NC3=CC=C(C=C3)C(F)(F)F	active
59191218	CCC1=CC(=C(C=C1F)OC2=C(N=CC=C2)N)O	active
66573585	C1CCC2=C(C1)C(=C3C(C4=C(C5=CC=CC=C5C=C4)OC3=N2)C6=C(C=CC=C6Cl)Cl)N	active
66573586	C1CCC2=C(C1)C(=C3C(C4=C(C5=CC=CC=C5C=C4)OC3=N2)C6=CC(=C(C=C6)Cl)Cl)N	active
119583	CCOC1=CC(=C(C=C1C(=O)NCC2CN(CCO2)CC3=CC=C(C=C3)F)Cl)N.C(C(=O)O)C(CC(=O)O)(C(=O)O)O	active
71456558	C1=CC=C(C=C1)C2=CC(=NC(=N2)N)NC3=CC4=C(C=C3)N=C(C=C4N)C5=CC=C(C=C5)F	active
66573584	C1CCC2=C(C1)C(=C3C(C4=C(C5=CC=CC=C5C=C4)OC3=N2)C6=CC=C(C=C6)[N+](=O)[O-])N	active
71460703	CC1(C(=NN(C1=O)C2CCCCCC2)C3=CC(=C(C=C3)OC)OCCCCOC4=CC=C(C=C4)C5=NNN=N5)C	active
1380943	C1=CC=C(C(=C1)C(=O)N)NC(=O)C2=CC=C(C=C2)C(=O)NC3=CC=CC=C3C(=O)N	active
66573530	COC1=CC(=C(C=C1)C2C3=C(C4=CC=CC=C4C=C3)OC5=NC6=C(CCCC6)C(=C25)N)OC	active
66573467	C1CCC2=C(C1)C(=C3C(C4=C(C5=CC=CC=C5C=C4)OC3=N2)C6=CC=CC=C6)N	active
66573526	CC1=CC=C(C=C1)C2C3=C(C4=CC=CC=C4C=C3)OC5=NC6=C(CCCC6)C(=C25)N	active
71662594	CC1=CC(=C2C=C(NC2=C1)C(=O)NC3CCCCCCC3)C	active
700009	C1=CC=C2C(=C1)C=C(N2)C3=CC=CC=C3O	active
71552169	CN1C(=O)C2=CC=CC=C2C(=N1)CC(=O)NC3=CC(=C(C=C3)Cl)OC	active
71662587	CC(C1=CC=CC=C1)C(=O)NC2=CC3=C(C=C2)OC(=N3)C4=CC=NC=C4	active
656664	CN1[C@@H]2CC[C@H]1CC(C2)OC(=O)C3=CNC4=CC=CC=C43.Cl	active
71525312	CCC1=C(C(=NC(=N1)N)N)C#CC(C)C2=CC(=CC(=C2)C3=CC=NC=C3)OC	active
71579813	CC1=CC(=NO1)NC(=O)C2=CC=C(O2)OC3=C(C=C(C=C3)Cl)O	active
71579718	CC(=O)N1CCN(CC1)C2=CC=C(C=C2)OC3=C(C=C(C=C3)Cl)O	active
71661895	CC(C(=O)NC1=CC2=C(C=C1)OC(=N2)C3=CC=NC=C3)OC4=CC(=CC=C4)Cl	active
163761	CC1=CC(=NC2=C1C(=C(C=C2NC(C)CCCN)OC)OC3=CC=CC(=C3)C(F)(F)F)OC.C(CC(=O)O)C(=O)O	active
60196938	COC1=C(C2=C[N+]3=C(C=C2C=C1)C4=CC5=C(C=C4CC3)OCO5)OCCN(CCN6C=NC=N6)CC7=C(C=C(C=C7)F)F.[Cl-]	active
71719394	COC1=C(C=C(C=C1)C2=NN(C(=O)[C@H]3[C@@H]2CC=CC3)C4CCCCCC4)OCCCCOC5=CC=C(C=C5)C6=NNN=N6	active
71605749	CC(C)(C)N1C2=NC=NC(=C2C(=N1)CC3=CC(=C(C=C3)F)Cl)N	active
828705	COC1=CC=C(C=C1)N2C=NC3=C2C=CC(=C3)NCC4=CC=CO4	active
67064709	CCCCCC1=CC=C(C=C1)C(=O)NCCN2C=C(N=N2)CCCCCC3=CN=C(N3)N.Cl	active
71580556	CC(C)(C)C(=O)N(CCCCCCN1C[C@@H]([C@H]([C@@H]([C@H]1CO)O)O)O)C2CCCCCC2	active
3084246	C1CN(CCN1)C2=CC=CC(=C2)C(F)(F)F.Cl	active
668392	C1=CC(=CC=C1C2=NN=C(S2)N)Cl	active
3246719	CC[C@@]1(C2=C(COC1=O)C(=O)N3CC4=CC5=C(C=CC=C5NC(=O)CN)N=C4C3=C2)O.Cl	active
54764565	CN1CCN(CC1)CC2=CC=C(C=C2)C3=CC4=C(NC=C4C5=CC6=C(C=C5)NC=C6)N=C3	active
2818423	C1CCN(CC1)C2=CC(=NC3=CC=CC=C32)C4=CC=CC=N4	active
73350396	CCCCNNC(=O)C1=CC2=CC=CC=C2N1	active
12287470	CC1=CC=C(C=C1)CNNC(=O)C2=CC3=CC=CC=C3N2C	active
2763159	CCCCCCCC1=C(C(=O)C2=CC=CC=C2N1)O	active
49769085	CC1COC2(O1)CCN(CC2)C3=NC(=O)C4=C(S3)C(=CC(=C4)C(F)(F)F)[N+](=O)[O-]	active
73352248	C1CN(CCC1NC2=NC(=C(C(=C2C#N)C3=CC=CC=C3)C#N)Cl)CC4=CC=CC=C4	active
119525	CCN1C=C(C(=O)C2=CC(=C(C=C21)N3CCN(CC3)C)F)C(=O)O.CS(=O)(=O)O	active
73353376	C/C(=N/NC(=O)C1=CNC2=C1C=C(C=C2)O)/CC3=CC=CC=C3	active
49836020	CC[C@@H](C(=O)N1C[C@H](C[C@H]1CC2=C(NC3=C2C=CC(=C3)F)C4=C(C5=C(N4)C=C(C=C5)F)C[C@@H]6C[C@@H](CN6C(=O)[C@H](CC)NC(=O)[C@H](C)NC)O)O)NC(=O)[C@H](C)NC	active
72548770	C1=CC=C2C(=C1)C(=CN2)CCCNN.C(=C/C(=O)O)\C(=O)O	active
72374597	C1CN(CCC1CCNC2=C(C(=C(C(=N2)NCCC3CCN(CC3)CC4=CC=CC=C4)C#N)C5=CC=CC=C5)C#N)CC6=CC=CC=C6	active
230580	C1=CC=C2C(=C1)C(=CN2)CCC(=O)NN	active
71580391	C1=CC=C(C=C1)CNC2=C(C(=C(C(=C2Cl)F)C#N)F)C#N	active
3793	CCC(C)N1C(=O)N(C=N1)C2=CC=C(C=C2)N3CCN(CC3)C4=CC=C(C=C4)OCC5COC(O5)(CN6C=NC=N6)C7=C(C=C(C=C7)Cl)Cl	active
25249	C[C@]12CC[C@H]3[C@H]([C@@H]1CC[C@]2(C)O)CC[C@@H]4[C@@]3(CC5=C(C4)NN=C5)C	active
6410757	CC(CO)O.C1C(=C(N2[C@H](S1)[C@@H](C2=O)NC(=O)[C@@H](C3=CC=C(C=C3)O)N)C(=O)O)CSC4=NNN=C4	active
76311546	CCOC(=O)C1=C(N=C2C(=C1C3=CC=C(C=C3)Cl)C(=C4CCCCCC4=N2)N)C	active
24014444	CC1=NC(=C2C=NN(C2=N1)C3=CC=CC=C3)NC4=CC=CC=C4	active
76318339	CN1C2=C(C=C(C=C2)OCCCC3CCN(CC3)CC4=CC=CC=C4)C=C1C(=O)N5CCOCC5	active
76318340	CN1C2=C(C=C(C=C2)OCCCC3CCN(CC3)CC4=CC=CC=C4)C=C1CO	active
76318587	C1=CC(=C(C=C1CCOC2=CN=CC3=NN=C(N23)C4=CN=C(C=C4)C(F)(F)F)F)F	active
67356	C1CN(CCN1CCCN2C3=CC=CC=C3SC4=C2C=C(C=C4)C(F)(F)F)CCO.Cl.Cl	active
91656	CC(C)(C)C(C(N1C=NC=N1)OC2=CC=C(C=C2)C3=CC=CC=C3)O	active
14870486	C1OC2=C(O1)C=C(C=C2)/C=C/C3=NC4=CC=CC=C4N3	active
71720883	C1CN(CCC1N(C2=CC=C(C=C2)C(F)(F)F)C3=CN=CC=C3)C4=NC=C(C=C4)C(F)(F)F	active
5061639	C1=CC(=CC=C1NC(=S)NNC(=O)C2=CC=NC=C2)Cl	active
76325640	CN1C2=C(C=C(C=C2)OCCCC3CCN(CC3)CC4=CC=CC=C4)C=C1C(=O)O	active
76326040	CCOC(=O)C1=C(N=C2C(=C1C3=CC=CC=C3OC)C(=C4CCCCCC4=N2)N)C	active
76328537	C1CN(CCN1)C2=NN3C(=NN=C3C4=CC=CC=C42)C5=CC=CC=C5	active
6918606	C[C@@H](C1=NC(=CS1)C2=CC=C(C=C2)C#N)[C@](CN3C=[N+](C=N3)C(C)OC(=O)N(C)C4=C(C=CC=N4)COC(=O)CNC)(C5=C(C=CC(=C5)F)F)O	active
72710598	C1CCN(C1)C(=O)NC2=CC(=C(C=C2)F)C3=NC4=C(N3)C=C(C=N4)C5=CC=CC=C5	active
76332874	CN1C2=C(C=C(C=C2)OCCCC3CCN(CC3)CC4=CC=CC=C4)C=C1C(=O)NCC5=CC=CC=C5	active
135449532	CC1=CC(=O)NC(=N1)N2C(=CC(=N2)C)C	active
71279	CC1=C(C(=CC=C1)C)NC(=O)CN2CCN(CC2)CC(COC3=CC=CC=C3OC)O.Cl.Cl	active
10110536	CCC1=NN(C(=C1Cl)C(=O)NCC2=CC=C(C=C2)OC3=CC=C(C=C3)C)C	active
76333292	CCOC(=O)C1=C(N=C2C(=C1C3=CC=C(C=C3)OC)C(=C4CCCCCCC4=N2)N)C	active
221092	CC1=NC(=C2C=NN(C2=N1)C3=CC=CC=C3)NCC4=CC=CC=C4	active
73671928	CC1=NC(=CS1)C2=CC=C(S2)C3N(C4=C(C=C(C=C4)F)C(=O)N3C5=CC=CC=C5)C	active
298	C1=CC(=CC=C1C(C(CO)NC(=O)C(Cl)Cl)O)[N+](=O)[O-]	active
5064	C1=NC(=NN1C2C(C(C(O2)CO)O)O)C(=O)N	active
73180	CC(=O)NC[C@@H]1CN(C(=O)O1)C2=CC(=C(C=C2)N3CCOCC3)F	active
247955	C1=C(C2=C(N=CN=C2N1C3C(C(C(O3)CO)O)O)N)C#N	active
452507	COC1=CC(=CC(=C1OC)OC)CC2=CC(=NC(=N2)N)N	active
44525603	C1CC1CN2CC3=CC=CC=C3OC4(C2)CCN(CC4)CC5=CNC6=C5C=CN=C6	active
44527543	C1CN(CCN1C2=CC=NC=C2)C3=C(C=C(C=N3)C(=O)NC4=CC(=CC=C4)Cl)Cl	active
44522314	CC1=C2C(=CC=C1)C(=C(N2)C3CCCN(C3)C(=O)C4=C(ON=C4C)C)C5=CC=NC=C5	active
44525900	C1CN(CC1NC(=O)C2=CC(=CC=C2)C(F)(F)F)C3=CC=NC4=CC=CC=C43	active
44527186	CN(C)CCNC(=O)N1CCCN(CC1)C2=NC=NC3=C2SC(=C3)C4=CC=CC=C4	active
44528288	CC1=CC(=CC=C1)C(=O)NC2=CC(=NC=C2)N(C)C3CCN(CC3)CC(C)C	active
44525694	C1=CC(=CC2=C1C=CN=C2N)C3=CN4C=CN=C4C=C3	active
44527525	C1CC1NC(=O)C2=CN=C(C=C2)N3CCC(CC3)CC4=CC=CC=C4	active
44525683	CC1=C(N=C(N1)C2=CC(=CC=C2)NCC3=CC=CC=C3)C	active
44526846	COC1=C(C=C(C=C1)C2=CN=C3N2N=C(C=C3)N4CCCC4)OC	active
69462	C1=CC2=C(C=C1O)OC3=CC(=O)C=CC3=N2	active
44627754	COC1=C(C=CC(=C1)C2=NCCN2)C3=CN(N=N3)C4=CC=CC(=C4)C5=NCCN5	active
2983305	C1CNC2(C3=C(C=CC(=C3)Br)NC2=O)C4=C1C5=CC=CC=C5N4	active
2948477	CCN(CC)CCN1C2=CC=CC=C2N(C1=N)CC(COC3=C(C=C(C=C3)Cl)Cl)O	active
54585	C1=CC(=CC=C1C(=O)NCCC(=O)O)N=NC2=CC(=C(C=C2)O)C(=O)O	active
268715	C1CN1CCOC2=NC3=CC=CC=C3C=C2	active
663948	CCOC(=O)C1=C(N=C(C(=C1)C#N)N)C	active
9119536	C1=CC=C(C(=C1)CNC(=O)C2=NC3=CC=CC=C3N=C2)Cl	active
3289174	CCN1CCCC(C1)SC2=NC3=C(N2)C(=S)N(C(=O)N3C)C	active
1447956	CC1=C(C2=NC3=C(CCCC3)C(=O)N2N1)C4=CC=C(C=C4)F	active
5281032	CN1CCN(CC1)CCCN2C3=C(SC4=CC=CC=C24)C=CC(=C3)Cl.C(=C\C(=O)O)\C(=O)O.C(=C\C(=O)O)\C(=O)O	active
658865	CC1(CC2=C(CO1)C(=NC3=C2C(=NS3)Br)N4CCOCC4)C	active
23581824	CC(=C)CN1CC[C@]23[C@@H]4C5=C(C[C@]2(C1CC6=C3C(=C(C=C6)O)O4)O)C7=CC=CC=C7N5.O.Cl	active
272568	C1CN(CCN1CC2=CC(=C3C=CC=NC3=C2O)Br)C4=CC=CC=C4	active
23581797	C1[C@H](O[C@H]([C@H]1O)N2C=NC3=C(N=CN=C32)N)CO.O	active
331161	CC1=C(C=C2C(=C1NC(=O)C3=CC=CC=C3Cl)C(CC2(C)C)(C)C)N4CCCC4	active
4754542	CC1=CC=CC=C1CN2C3=CC=CC=C3N(C2=O)C(=C)C	active
18074104	CC(COC)NC(=O)CSC1=NC=NC2=C1C=C(S2)C3=CC=CC=C3	active
19846442	COC1=C(C=C2C(=C1)C(=NC(=N2)N3CCN(CC3)C(=O)C4=CC=CO4)N)OC.O.Cl	active
4252281	C1=CC=C2C(=C1)N=C(S2)C(=O)NC3=NN=C(O3)C4=CC=C(C=C4)Cl	active
5297706	C1CN(CC2=C(C3=CC=CC=C3N=C21)N)CC4=CC=CC=C4	active
647460	CN1C2=C(C=C(C=C2)OC)C=C1C(=O)O	active
5308364	COC1=CC=C(C=C1)NC(=O)C2=NN3C=CC=CC3=C2	active
23581825	CCCCCCCCCOC1=CC2=C(C=C1)NC=C2CCN.Cl	active
664538	CC1=NN2C=NC3=C(C2=N1)C=NN3C4=CC=CC=C4	active
2221997	COC1=CC=CC(=C1)N2C(=NN=N2)S(=O)(=O)C	active
5351954	CC1=CC2=CC3=C(NC(=O)NC3=O)N=C2C=C1C	active
23581819	C1CN(CCC1C(=O)C2=CC=C(C=C2)F)CCN3C(=O)C4=CC=CC=C4NC3=S.O.Cl	active
866407	CC(C)NC1=C2C=NN(C2=NC=N1)C3=CC=C(C=C3)Cl	active
4201	C1CCN(CC1)C2=NC(=N)N(C(=C2)N)O	active
5236119	C1=CC(=CC=C1NC2=CC=NC=C2)NC(=O)C3=C(C=C(C=C3)NC4=C5C=C(C=CC5=NC=C4)[N+](=O)[O-])[N+](=O)[O-]	active
165528	CN(CC1=CN=C2C(=N1)C(=NC(=N2)N)N)C3=CC=C(C=C3)C(=O)N[C@@H](CCC(=O)O)C(=O)O.O	active
562945	CCCCC1=CC=C(C=C1)S(=O)(=O)NC2=NOC(=C2)C	active
696714	C1=CC2=C(C=CC3=C2C(=C1)C(=O)N3)CNC(=O)C4=CC=CS4	active
4532204	C1=CC(=CC=C1C(=O)NC2=CC=C(C=C2)NC3=CC=NC=C3)NC4=C5C=C(C=CC5=NC=C4)[N+](=O)[O-]	active
224644	C1CCNC(C1)C(C2=CC(=NC3=CC=CC=C32)C4=CC=C(C=C4)Cl)O	active
44143209	CN(C)CCCNC(=O)C1=CC=C(C=C1)C2=CC(=C3C(=C2)C=CC=N3)O	active
15997213	CCN1CCN(CC1)CC2=NC3=C(C=C(C=C3)[N+](=O)[O-])C(=O)N2C4=CC=CC=C4F	active
660012	C1=CC=C(C=C1)CNC2=C3C=NN(C3=NC=N2)C4=CC=CC=C4	active
659069	C1CCN(CC1)CCN2C(=C(C3=NC4=CC=CC=C4N=C32)C(=O)NCC5=CC=CO5)N	active
4880385	CCOC1=CC=CC=C1NC(C)C(=O)NC2=C(C=CC(=C2)C(F)(F)F)N3CCOCC3	active
16682542	CCO.C1=CC=C2C=C(C=CC2=C1)SC3=CC4=C(C=C3)N=C(N=C4N)N	active
23581811	C1CC1CN2CC[C@]34[C@@H]5C6=C(C[C@]3(C2CC7=C4C(=C(C=C7)O)O5)O)C8=CC=CC=C8N6.O.Cl	active
255871	C1=CC(=C(C=C1NC(=O)NC2=NC=C(C=C2)[N+](=O)[O-])Cl)Cl	active
52210	CC1=CC2=C(C=C1C)N=C(N2)CS	active
2891360	CCC(C(=O)NC1=NN=C(S1)C)SC2=NC3=CC=CC=C3O2	active
100520	C1=CN=CN=C1SC2=NC=C(S2)[N+](=O)[O-]	active
135412648	C1=CC=C2C(=C1)N=C3C=CC=C(C3=N2)O	active
54705052	CN1C(=C(C2=CC=CC=C2S1(=O)=O)O)C(=O)NC3=CC=CC=N3.O	active
339983	C1=CC(=CC(=C1)[N+](=O)[O-])C2=C(N3C=CC=NC3=N2)N=O	active
2113979	CC1=C(C(=C2C=C(C=CC2=N1)Cl)C3=CC=CC=C3)CC(=O)O	active
3570131	C1=CC(=CC(=C1)O)C(C2=C(C3=C(C=CC=N3)C=C2)O)NC4=NC=CS4	active
10523324	CC(C)N1C=NC2=C(N=C(N=C21)NCC3=CC=CC=C3)NCC4=CC=CC=C4	active
3712088	CC1CN(CC(O1)C)C2=NC=NC3=C2C(=CN3C4=CC=C(C=C4)F)C5=CC=CC=C5	active
352078	C1=NN(C(=O)N=C1N)C2C(C(C(O2)CO)O)O	active
265354	CC1=CC=CC=C1NC(=O)NCCN2CC2	active
1055931	C1CN(CCN1C2=CC=C(C=C2)NC(=O)C3=CC4=C(C=C3)OCO4)C(=O)C5=CC=CC=C5	active
8392433	COC1=CC=C(C=C1)SCC(=O)N2C3=CC=CC=C3SC4=CC=CC=C42	active
4532276	CC(C)CC(C)NNC(=O)C1=CC2=CC=CC=C2N1	active
82533	CC1=CC=C(C=C1)S(=O)(=O)NC2=CC=CC3=C2N=CC=C3	active
240876	CC1=CN=C(NC1=O)SCC2=C(C=C(C=C2)Cl)Cl	active
18528119	C[C@@H]1CN(C[C@@H](N1)C)CCCN2C3=CC=CC=C3C4=CC=CC=C42.O.Cl	active
520491	CC(=NNC1=NC=NC2=C1NC=N2)C	active
135452472	C1=CC2=C(NC(=C2C=C1)O)N=C3N=C4C=CC=CC4=N3	active
3034554	CN1C2=C(C(=S)N(C1=O)C)NC(=N2)SCCN3CCCC3	active
3252484	C1=CC(=C(C=C1[N+](=O)[O-])C(=O)O)C(=O)NNC(=O)C2=CC=NC=C2	active
54678166	C1CN2C3=C1C=CC=C3C(=C(C2=O)C(=O)NC4=CN=CC=C4)O	active
751739	C1CCC2=C(C1)C(=C3C4=C(CCCC4)SC3=N2)N	active
1486255	C1=CC=C(C=C1)N2C(=O)C=C(C(=N2)C(=O)NC3=CC=C(C=C3)F)Cl	active
11958426	CCCC(C)NNC(=O)C1=CC2=CC=CC=C2N1	active
19849157	COC1=CC(=C(C=C1C(=O)NC2CN3CCC2CC3)Cl)N.O.Cl	active
423349	CCOC(=O)N1CCN(CC1)C2=CC=C(C=C2)Cl	active
3918849	COC1=CC(=CC(=C1)NC(=O)CN2C(=O)C(NC2=O)(C3=CC=CC=C3)C4=CC=CC=C4)OC	active
745769	C1=CC2=NC(=CN2C=C1)C3=CC=C(C=C3)Cl	active
2804888	C1=CN(C=C1)C2=CC=C(C=C2)NS(=O)(=O)C3=CC(=C(C=C3)Cl)Cl	active
894115	C1=CC2=C(C(=C1)S(=O)(=O)NC3=CC=C(C=C3)O)N=CC=C2	active
6419992	C1=CC2=C(C=C1OC(F)(F)F)SC(=N2)N.Cl	active
2415319	C1CC2=C(C1)SC3=C2C(=NC=N3)SC4=CC=CC=C4C(=O)O	active
2083510	C1CN(CCN1C2=CC=CC=C2)C(=O)C3=CC(=O)NC4=CC=CC=C43	active
2340492	C1=CC=C2C(=C1)C=C(C(=O)O2)C(=O)NCCC3=CNC4=CC=CC=C43	active
24981186	CC1=NC(=CC=C1)NC(=O)C2=C(C=CC(=C2)S(=O)(=O)N(C)C3=CC=C(C=C3)F)Cl	active
760357	CCCN1C2=CC=CC=C2N=C1CNC3=CC=CC=C3O	active
9912	CN1C2=C(C(=O)N(C1=O)C)N(C=N2)CC(CN(C)CCO)O.C1=CC(=CN=C1)C(=O)O	active
23581800	CN(C)CCCSC1=CC=CC=C1NC(=O)/C=C/C2=CC=CC=C2.O.Cl	active
1158563	CC1=CC(=C(C=C1)OC)NC(=O)C2=CC=C(C=C2)S(=O)(=O)N3CCCCC3	active
247228	C1=CC=C2C(=C1)NC(=N2)C3=CC(=CC=C3)NC(=O)C4=CC=C(C=C4)C(=O)NC5=CC=CC(=C5)C6=NC7=CC=CC=C7N6	active
3000792	C1CC(OC1)N2C=NC3=C2NC=NC3=S	active
610864	C1=CC=C2C(=C1)C=CC=C2C3=CC(=O)NN3	active
2081089	C1=CC=C(C(=C1)CC(=O)NC2=NC3=CC=CC=C3N2)F	active
2815587	COC1=NC=C(C=C1)NS(=O)(=O)C2=CC=C(S2)Cl	active
3034649	C1=CC2=C(C=C1Cl)SC(=S)N2	active
290289	C1C(C(=O)C2=CC=CC=C21)C(=O)C3=CN=CC=C3	active
867936	CC1=CC(=NC(=N1)N2C(=CC(=N2)C)NC3=CC=CC=C3)C	active
304907	CCOC(=O)C1=CC=C(C=C1)NC2=C(C(=C(S2)C(=O)C3=CC(=CC=C3)[N+](=O)[O-])N)C#N	active
42640	CN1CCN(CC1)C2=CC=C(C3=NO[N+](=C23)[O-])[N+](=O)[O-]	active
23581818	C1=CC=C(C=C1)N2C3=CC=CC=C3C(C2=O)(CC4=CC=NC=C4)CC5=CC=NC=C5.O.Cl	active
204104	CC1C2=CC=CC=C2CCN1C3=NC(=NC(=C3C)C)NC4=CC=C(C=C4)F	active
41375	CON=C(C1=CC=CO1)C(=O)N[C@H]2[C@@H]3N(C2=O)C(=C(CS3)COC(=O)N)C(=O)O	active
644385	C1CCN(CC1)C2=NC3=CC=CC=C3C(=N2)NCC4=CC=CO4	active
16955	CCN(CC)C1=CC=C(C=C1)C(=C2C=CC(=[N+](CC)CC)C=C2)C3=CC=C(C=C3)N(CC)CC.[Cl-]	active
236065	CN1C=NC(=C1S(=O)(=O)OC2=CC=CC3=CC=CC=C32)[N+](=O)[O-]	active
219566	CC1=CC(=NC=C1)NC(C2=CC=CC=C2)C3=C(C4=C(C=CC=N4)C=C3)O	active
313614	CC1=CC=C(C=C1)S(=O)C2=CC=C(C3=NON=C23)[N+](=O)[O-]	active
5282435	C1=CC(=C(C=C1Cl)C2=NC(=NC(=N2)N)N)Cl.C(=C\C(=O)O)\C(=O)O	active
115367	C1CC[C@H]2[C@@H](C1)C(=O)N(C2=O)CCCCN3CCN(CC3)C4=NSC5=CC=CC=C54.Cl	active
261066	CN1C2=CC=CC=C2C3=C1C4=C(C=C3)C(=O)C=CC4=O	active
3086132	CC1=C2C=C[N+](=CC2=C(C3=C1NC4=C3C=C(C=C4)O)C)CCN5CCCCC5.CC(=O)[O-]	active
16032033	C1=CC=C(C=C1)C2=NC(=CS2)CCNC(=O)C3=CC=CC=C3	active
135749823	CCCC1=NC(=C2N1N=C(NC2=O)C3=C(C=CC(=C3)S(=O)(=O)N4CCN(CC4)CC)OCC)C.C(C(=O)O)C(CC(=O)O)(C(=O)O)O	active
310631	C1C(=C(CS1)NC2=CC=CC=C2)C(=O)NC3=CC=CC=C3	active
242073	CC1=C(C(=NC(=N1)SC)N2CC2)Br	active
301329	C1=NNC(=N1)NC(=O)C(=O)O	active
6918003	CN1[C@@H]2CCC[C@H]1CC(C2)NC(=O)C3=NN(C4=CC=CC=C43)C.Cl	active
399296	C1=CC=C2C(=C1)C=C(N2)C(=O)NNCC3=CC=CO3	active
5481306	C/C(=N/NC(=S)N1CC2CCC(C1)CC2)/C3=NC=CN=C3	active
81079	C1=CC(=C(N=C1)Cl)C#N	active
339703	COC1C(C(=O)NC(=O)N1)(C(=O)OC)F	active
5351256	C1=CC=C2C(=C1)C(=C3C=CC(=CC3=N2)[N+](=O)[O-])NC4=CC=C(C=C4)NS(=O)(=O)CCCN=C(N)N.Cl	active
295901	C1=C(C(=NC(=C1C#N)Cl)N)C#N	active
683248	C1CCCC2(CC1)NC(=S)N(N2)C3=CC=CC=C3	active
81528	CN(C)C1=CC=C(C=C1)N=NC2=CC=CC=N2	active
6037480	CC1C2CC(/C=C\C(=C/CC(/C=C\C(=C/C(C(C1=O)(C(=O)O2)C)NC(=O)C(=O)C)\C)O)\C)O	active
399297	CN(C)C1=CC=C(C=C1)C(=NNC(=O)C2=CC3=CC=CC=C3N2)C4=CC=C(C=C4)N(C)C	active
684551	CC(=O)N1CC(=O)NC1=S	active
24198955	C1=CC(=CC=C1CN2C=CC3=C2C=CC4=C3C(=NC(=N4)N)N)N.Cl	active
360560	CN(C)C1=NC(=NC2=CC(=CC=C2)Cl)SS1.Br	active
10492061	CC(C)(C)N1C2=NC=NC(=C2C(=N1)C3=CC=CC=C3)N	active
70695584	COC1=CC=CC(=N1)C2=NC3=C(N2CC4CCCN4)C=CC=C3N5CCCC5	active
70687214	C1=CC(=CC=C1OC2=CN=CC(=C2)C3=CC4=C(C=C3)N=C(N4)N)F	active
70695594	C1=CC=C(C=C1)S(=O)(=O)C2=CC3=C(C(=CN=C3C=C2)C(=O)N)NC4=CC=C(C=C4)O	active
9515026	CCOC1=CC=C(C=C1)C2=NC(=CS2)CNCCC3=CC=C(C=C3)F	active
70685082	CCC1=CC=C(C=C1)S(=O)(=O)NC2=C(C=CC(=C2)CN3CCN(CC3)CCC(C)C)C	active
70693491	CCCC1=CC=C(C=C1)S(=O)(=O)NC2=CC=C(C=C2)CN3CCN(CC3)CC4CC4	active
18589797	C1=CC2=C(C(=C1)Cl)N=C(S2)N(CCCN3C=CN=C3)C(=O)C4=CC=CO4	active
819867	C1=CC=C(C=C1)COC2=CC3=C(C=C2)NC=C3C(=O)NN	active
49778730	CCC1=C(N2C=C(C=CC2=N1)C(=O)NCC3=CC4=C(C=C3)OCO4)N(C)CC5=CC=CS5	active
327589	C#CC(C1=CC=CC=C1)(C2=CC=CC=C2)N3C=CN=C3	active
5353627	CC(C)N1C2=CC=CC=C2C(=C1/C=C/C(CC(CC(=O)O)O)O)C3=CC=C(C=C3)F	active
60196284	C[C@H]1CC[C@]2([C@H]([C@H]3[C@@H](O2)C[C@@H]4[C@@]3(CC[C@H]5[C@H]4CC[C@@H]6[C@@]5(CC[C@@H](C6)O)C)C)C)NC1.Cl	active
656667	CC1=C([C@H](C(=C(N1)C)C(=O)O[C@@H]2CCCN(C2)CC3=CC=CC=C3)C4=CC(=CC=C4)[N+](=O)[O-])C(=O)OC.Cl	active
3664549	CC1=C(C(=NO1)C2=CC=CC=C2)C(=O)NC3C4N(C3=O)C(C(S4)(C)C)C(=O)[O-].[Na+]	active
4513	CNC(=C[N+](=O)[O-])NCCSCC1=CSC(=N1)CN(C)C	active
2133850	C1=CC=C2C(=C1)C(=CC(=C2O)SCC(=O)O)NS(=O)(=O)C3=CC=CC4=C3N=CC=C4	active
11756905	CC1(CN2C=C(N=C2O1)[N+](=O)[O-])COC3=CC=C(C=C3)N4CCC(CC4)OC5=CC=C(C=C5)OC(F)(F)F	active
5281025	C1CN(CCN1CCOCCO)C2=NC3=CC=CC=C3SC4=CC=CC=C42.C1CN(CCN1CCOCCO)C2=NC3=CC=CC=C3SC4=CC=CC=C42.C(=C/C(=O)O)\C(=O)O	active
5910161	C1=C(OC(=C1)[N+](=O)[O-])/C=[N+](/CCO)\[O-]	active
5356048	C1=CC=C(C(=C1)C(=O)/C=C/C2=CN=CC=C2)O	active
135569038	C1=CC=C2C(=C1)C(=CN2)/C=N/NC(=O)C3=CC=C(C=C3)Cl	active
44627436	COC1=C(C=C(C=C1)C(=N)N)C2=CN(N=N2)C3=CC=C(C=C3)C(=N)N.Cl.Cl	active
16760621	CN(C)CC(=O)NC1=CC2=C(C=C1)NC(=O)C3=CC=CC=C32.Cl	active
59208494	CCNC(=O)NC1=NC=C(C(=C1)C2=CC=CC=C2)C3=CC(=CN=C3)C(=O)O	active
90675642	CC1=C(C(=CC=C1)OC(F)(F)F)S(=O)(=O)NC(=O)C2=NN3C(=CC(=NC3=N2)C)C	active
6077765	CC(C)(C)C1=CC(=NO1)C(=O)/C(=N/NC2=CC(=CC=C2)Cl)/C#N	active
4557640	CCOC(=O)NC(=O)C1=C(SC=C1)NC(=O)C2=NC3=CC=CC=C3S2	active
86298528	CC1=CC(=NC(=N1)SCC2=NC3=CC=CC=C3N2)NC4=CC=C(C=C4)F	active
68234908	CCC1=C(N2C=C(C=CC2=N1)Cl)C(=O)NCC3=CC=C(C=C3)N4CCC(CC4)C5=CC=C(C=C5)OC(F)(F)F	active
5339	C1=CC=NC(=C1)NS(=O)(=O)C2=CC=C(C=C2)N=NC3=CC(=C(C=C3)O)C(=O)O	active
77050711	C1=CC(=CC=C1C2=CN=C(C=C2)C([C@](CN3C=NN=N3)(C4=C(C=C(C=C4)F)F)O)(F)F)OCC(F)(F)F	active
67286591	C1CC2CCC1[C@@H]([C@H]2NC3=NC(=NC=C3F)C4=CNC5=C4C=C(C=N5)F)C(=O)O	active
57331386	C1CCC(CC1)CN2CCN(CC2)C3=NC(=O)C4=C(S3)C(=CC(=C4)C(F)(F)F)[N+](=O)[O-]	active
742756	C1=CC=C(C=C1)NC(=O)CN2C=NC3=CC=CC=C3C2=O	active
118714579	C1=CC2=C(C=C1O)C(=CN2)/C=C/C(=O)C3=C(C=CC(=C3)O)O	active
91827688	C1=CC=C2C(=C1)C(=CN2)CCC3=CNC4=C3C=CC(=C4)[N+](=O)[O-]	active
2879322	CCC(C)NCC(CN1C2=C(C=C(C=C2)Cl)C3=C1C=CC(=C3)Cl)O	active
118725992	CC(C)C1=CC=C(C=C1)COC2=CC=CC(=C2)C3=CC(=C(C(=O)N3)C#N)S(=O)C	active
1371749	C1CCC(CC1)C(=O)NC2=NC=C(S2)CC3=CC=CC4=CC=CC=C43	active
1289417	CC1(CC2=C(CO1)C(=NC(=C2C#N)SCCC3=CC=CC=C3)N4CCOCC4)C	active
118730192	CN1C2=C(C=C(C=C2)OCCCC3CCN(CC3)CC4=C5C=CC=NC5=C(C=C4)OC(=O)N(C)C)C=C1CN(C)CC#C	active
118730198	CN1C2=C(C=C(C=C2)OCCCC3CCN(CC3)CC4=C5C=CC=NC5=C(C=C4)OC)C=C1CN(C)CC#C	active
118730200	CN1C2=C(C=C(C=C2)OCC3=C4C=CC=NC4=C(C=C3)OC(=O)N(C)C)C=C1CN(C)CC#C	active
867917	CC1=C(C2=NC3=C(CCCC3)C(=O)N2N1)C4=CC=C(C=C4)Cl	active
16351001	CC1=C(N=CC=C1)NC(=O)C2=CC(=CC=C2)OCC3=C(ON=C3C)C	active
135731907	CCN(CC)S(=O)(=O)C1=CC=C(C=C1)C(=O)NC2=CC(=NN2C3=NC(=C(C(=O)N3)C)C)C	active
91800618	CC(C1=CC(=CC(=C1)Cl)Cl)N(C)C2=NC=C3C(=NC(=NC3=N2)N)N	active
6456615	CCC(=O)NC1=CC=CC=C1C(=O)NC2=CC=CC=N2	active
91800660	CC1=C(C=CC=C1F)CN2CCCC(C2)CC3=NC(=NO3)C4=CC=C(C=C4)NC(=O)C	active
4962898	CCOC(=O)C1=NOC(=C1C2=CC=CC=C2)N	active
45859661	C1CCC2=NN=C(N2CC1)CNC(=O)C3=CC=C(O3)C4=CC=C(C=C4)F	active
47092747	C1CCC(CC1)C(=O)NCCC2=NN(C=C2)C3=CC=CC=C3	active
91800747	CC1=CC(=CC(=N1)C2CN(CCO2)C(=O)C3=NNC4=CC=CC=C43)NC	active
53610188	CC1CCCCN1C(=O)NCCC2=COC(=N2)C3=CC=C(C=C3)F	active
71492799	C1=CC=NC(=C1)NNC(=O)/C=C\N2C=NC(=N2)C3=CC(=CC(=C3)C(F)(F)F)C(F)(F)F	active
11687907	C1=CN=C(N=C1)NCC2=CC=C(C=C2)CNC3=NC=CC=N3	active
91800749	COC1=CC=C(C=C1)S(=O)(=O)NC2=CC=C(C=C2)CN3CCN(CC3)C(=O)C4=CC=CC(=C4)C#N	active
91800751	CC1=CC=C(C=C1)S(=O)(=O)NC2=CC=C(C=C2)CN3CCN(CC3)C(=O)C4=CC=CC(=C4)C#N	active
91800806	C1CN=C(N1)N2CCN(CC2)CC3=CC(=C(C=C3)Cl)Cl	active
11159021	C1=CC(=C(C(=C1)Cl)C(=O)NCC2=C(C=C(C=N2)C(F)(F)F)Cl)Cl	active
71549453	B(CNS(=O)(=O)C1=C(C=C(C=C1)C2=NNN=N2)C(F)(F)F)(O)O	active
2768133	C1=CC2=NC(=CN2C3=C1C(=CC(=N3)C(F)(F)F)C(F)(F)F)C4=NN=CO4	active
122196526	COC1=NC2=C(C=CN=C2C=C1)NC(=O)C3CCN(CC3)CCC4=CC=C(C=C4)Cl	active
51085031	C1CN(CCN1CC2=CC3=C(C=C2)OCO3)C(=O)NCC4=COC=C4	active
45859503	C1CN(CCN1CC2=CC=C(S2)Cl)C(=O)NCC3=CC=CO3	active
40084202	CC1=NSC(=C1C(=O)NCCOC2=CC=C(C=C2)OC)NC	active
1307264	CC1=C(C=CC(=C1)Cl)NC(=O)CCC2=CC=C(C=C2)S(=O)(=O)NCC(C)C	active
2164122	CCOC(=O)C1=C(SC(=C1C)C(=O)N)NC(=O)C2=C(C(=C(C(=C2F)F)F)F)F	active
122196543	C1CN(CCC1C(=O)N2CCC3=CC=CC=C3C2)C4=NC=NC(=C4)N5C=CC=C5	active
122196544	CC(C)(C(=O)NC1=CC=C(C=C1)F)N2C=C(C=N2)C3=CC=CC=C3F	active
11476870	C1CN(CC=C1C2=C(C=C(C=C2F)N3C[C@@H](OC3=O)COC4=NOC=C4)F)CC5=CC=CC=C5	active
21907449	CC(=O)NCC1CN(C(=O)O1)C2=CC(=C(C=C2)C3=CC=C(C=C3)CO)F	active
2949588	CC1=C(C=C(C=C1)NC(=O)CC2COC3=CC=CC=C3O2)Cl	active
2982080	C1CCC(CC1)NC(=O)N2CCN(CC2)CC3=CC4=C(C=C3)OCO4	active
2202504	COC1=C(C(=CC=C1)OC)C(=O)NC2=CC(=C(C=C2)Cl)C3=NC4=CC=CC=C4S3	active
2980058	CC1=NN(C(=O)C1CC2=CC=CC3=CC=CC=C32)C4=NC5=CC=CC=C5S4	active
11304129	C1CN(CC=C1C2=C(C=C(C=C2F)N3C[C@@H](OC3=O)CO)F)CC4=CC=CC=C4	active
71596999	CN1CCN(CC1)CCCOC2=NC=C(C=N2)NC3=NC=C(N=C3C(=O)N)C4=CC(=C(C=C4)C(F)(F)F)F	active
89585418	CN1C2=NSC(=C2C(=O)N(C1=O)C)S(=O)(=O)C	active
837309	CC(C)(C)C1=CN=C(S1)NC(=O)C2=CC=CC=C2O	active
1245087	COC1=CC=CC(=C1)NC(=O)C2=C(SC3=C2CCC3)NC(=O)C4=CN=CC=C4	active
970664	COC1=CC=CC(=C1)N2C(=NN=N2)S(=O)(=O)CC3=CC=CC=C3	active
122196547	C1COCCN1C2=CC=CC=C2NC(=O)[C@@H](CC3=CC=CC=C3)NC(=O)C4=CC=CS4	active
58285518	C1COCCC1CNC2=NN3C(=CN=C3S2)C4=CC=CS4	active
71729711	C1=CC(=CC(=C1)C(F)(F)F)C2=NC3=C(N2)C=CN=C3NCC4=CC=NC=C4	active
122196548	CN1CCN(CC1)C2=NC=CC3=C2N=C(N3)C4=CC(=C(C=C4)F)F	active
117770071	CN1CCN(CC1)C2=NC=CC3=C2C=C(N3)C4=CC(=CC=C4)F	active
117770823	COC1=CC=CC(=C1)C2=CC3=C(N2)C=CN=C3NC4=CN=CC=C4	active
71447611	C1C2=C(C=C(C=C2)Br)N(C(=O)CO1)CC3=CC=C(C=C3)C(F)(F)F	active
44522198	CC(C)C1=NC=C(C(=N1)C2CCC(CC2)CNC(=O)C3=CN=CC=C3)C4=CC=NC=C4	active
122196552	CN1CCN(CC1)S(=O)(=O)C2=CC=C(C=C2)C3=CC4=NC=CC(=C4C=C3)NC5=CC6=NNN=C6C=C5	active
24238018	CCC1=CC=C(C=C1)C(C(C)C)NCC2=NC(=NC(=N2)N(C)C)N	active
45913503	CC1=CC=C(O1)C2=NC(=CS2)CN(CC3=CC=CC=N3)C(C)C	active
16387386	C1C(C1C(=O)NC2=NC(=CS2)C3=CC=CC=N3)C4=CC=CC=C4F	active
17399080	CCCN1C2=CC=CC=C2N=C1NC(=O)C3=NC4=CC=CC=C4C=C3	active
17466654	CCNC(=O)C(C)NC1=C2C(=C(SC2=NC(=N1)C3=CN=CC=C3)C)C	active
17404784	CNC(=O)CNC1=C2C(=CSC2=NC(=N1)C3=CC=CC=N3)C4=CC=CC=C4	active
2220526	CC1=CC=C(C=C1)C2=NC3=C(C=C(C=C3)Br)C(=C2)C(=O)NC4=CN=CC=C4	active
122196553	C1CCN(C1)CCNC(=O)C2=CC(=NC3=C2C=C(C=C3)Cl)NCCN4CCOCC4	active
122196554	C1CCN(C1)CCNC(=O)C2=CC(=NC3=C2C=C(C=C3)Cl)NCCCCN4CCC(CC4)(F)F	active
122196555	C1=C(C=NC2=C1NC(=N2)C3=C(N=CC(=C3)Br)N)Cl	active
25158395	COC1=CC=CC(=C1NC(=O)C2=NOC(=C2)C3=CC=CC=C3)C4=NC5=C(C=CC=C5O4)C(=O)OC	active
53630477	C1=CC(=CC(=C1)F)COC2=C(C=C(C=C2)NC3=NC=NC4=C3C=C(C=C4)N)Cl	active
122196556	C1COCCN1CC(=O)NC2=CC3=C(C=C2)N=CN=C3NC4=CC(=C(C=C4)OCC5=CC(=CC=C5)F)Cl	active
122196557	CN1CCN(CC1)S(=O)(=O)C2=CC=C(C=C2)C3=CC4=NC=CC(=C4C=C3)NC5=NC=C(C=N5)Cl	active
122196558	C1=CC(=CC=C1COC2=CC=C(C=C2)N(CCN)C(=O)C3=C(C=C(C=C3)Cl)Cl)Cl	active
122196559	CO[C@@H]1CN(C[C@H]1O)C2=NC(=C(C=C2)C#CC3(CN4CCC3CC4)O)CC5=CC=CC=C5	active
122196560	CCC1=CC=CC=C1N2C(=CN3C2=NC4=C3C(=O)N(C(=O)N4C)C(C(C)C)C(=O)OC)C	active
122196561	C[C@H](C1=CC2=C(CCCC2)C=C1)N(C)C3=NC=C4C(=NC(=NC4=N3)N)N	active
122196562	C[C@H](C1=CC=C(C=C1)OC2=CC=C(C=C2)OC)N(C)C3=NC=C4C(=NC(=NC4=N3)N)N	active
69478929	CC1=C(C(=O)C2=C(N1)C=C(C=C2F)F)C3=CC=C(C=C3)OC4=CC=C(C=C4)OC(F)(F)F	active
122196563	C1=CC(=NC=C1C2=CC(=C(N=C2)N)C3=CN=C(C=C3)C(F)(F)F)C(F)(F)F	active
122196564	CC1=NC(=CC=C1)CCN(C2=CC=C(C=C2)OC)C(=O)C3CCCCC3	active
122196566	CC(C)(C)C1=CC=C(C=C1)N[C@@H]2CCCC[C@H]2NC(=O)C3=CC=CO3	active
122196567	CC1=NC(=CC=C1)CCN(C2=CC=C(C=C2)OC)C(=O)C	active
122196568	C1=CC=C(C=C1)NCCN(C2=CC=CC=C2)C(=O)C3=CC=C(C=C3)F	active
122196569	CCCCC1=CC=C(C=C1)NC(=O)NC2=CC(=C(C=C2)O[C@H]3CCCC[C@@H]3N(C)C4=CC=CC=C4)F	active
4971442	CCS(=O)(=O)N(CC1=CC=CO1)CC2=CC3=C(C=C(C=C3)C)NC2=O	active
122196570	COC1=CC=CN2C1=NC(=C2C(=O)N3CCCCC3)C(F)(F)F	active
122196571	C1=CC=C(C=C1)OC2=CC=C(C=C2)C3=CN=CC(=N3)C4=CC5=C(C=C4)NC=C5	active
122196572	CC(C)C1=CC=CC(=C1)C2=CN3C(=NN=C3C4=CC(=C(C=C4)OC)OC)C=C2	active
122196573	CC(C)OC1=CC=CC(=C1)C2=CN3C(=CN=C3C=N2)C4=CC=C(C=C4)OC	active
3509913	C1CCN(C1)C(C2=CC=CC=N2)C3=C(NC4=CC=CC=C43)C5=CC=CC=C5	active
135485159	CC1=CC=CC=C1C(=O)N2C(SC(=NC3=CC=CC=C3)N2)(C)C	active
4133550	CC1=C(C2=CC=CC=C2N1)C(C3=CC=CS3)N4CCN(CC4)C	active
16605695	CNC1=NN=C(S1)SC2=C(C(=O)N(N=C2)C3=CC=CC=C3)Cl	active
42906754	CS(=O)(=O)C1=C(C=C(C=C1)C(=O)N(CC2CCCO2)C3=NC4=CC=CC=C4S3)[N+](=O)[O-]	active
122196574	CC1=C(C(=NN1C(=O)NC2=CC=CC(=C2)C(F)(F)F)C)SC3=NC=CC=N3	active
122196575	CC(C)(C)OC(=O)N1CCC(CC1)CN2C3=NC=NC(=C3C(=N2)C4=CC5=CC=CC=C5N=C4)N	active
24864307	C1=CC=C2C(=C1)C=CC=C2CC3=C4C(=NC=NC4=NN3)N	active
18626421	C1CN(CCC1C2=CC(=C(N2)C3=CC=C(C=C3)F)C4=CC=NC=C4)C(=O)OCC5=CC=CC=C5	active
24754904	CC1=CC2=C(N1CC3=CC=C(C=C3)Cl)C(=NC(=N2)NC(=O)C(C)(C)C)Cl	active
122196576	COC(=O)C1=C(C=C(C=C1)F)NS(=O)(=O)C2=CC=CC(=C2)C3=CN(N=C3)CC4=CC=CC=C4	active
122196577	CC(C)(C)OC(=O)N1CCN(CC1)C2=NC=CC(=N2)C3=CC=C(S3)C4=CC=C(C=C4)Cl	active
122196578	C1=CC=C2C(=C1)C=C(O2)C3=C4C5=C(C=CC(=C5)Cl)N(C4=NC=N3)[C@H]6C([C@H]([C@H](O6)CO)O)O	active
52938427	CC(C)OC1=C(C=C(C=C1)C2=NC(=NO2)C3=C4CC[C@@H](C4=CC=C3)NCCO)C#N	active
3190778	CC(C)C1=CC=C(C=C1)N(C(C2=CC(=C(C(=C2)OC)OC)OC)C(=O)NC3CCCCC3)C(=O)CC4=CNC5=CC=CC=C54	active
12733237	CCOC(=O)C1=C(NC(=O)C(=C1C2=CC=CC=C2)C#N)C	active
127048319	CN1C=C(C=C1C(=O)NC2=CN(C(=C2)C(=O)NC3=CN(C=N3)CCCN(C)C)C)NC(=O)C4=CC5=CC=CC=C5C=N4.C(=O)(C(F)(F)F)O	active
127050522	CC1(CC2=C(C(C3=C(C4=C(CCCCC4)N=C3O2)N)C5=C(N=C6C=C(C=CC6=C5)OC)Cl)C(=O)C1)C	active
127051294	CC1(CC2=C(C(C3=C(C4=C(CCC4)N=C3O2)N)C5=C(N=C6C=C(C=CC6=C5)OC)Cl)C(=O)C1)C	active
127051295	CC1(CC2=C(C(C3=C(C4=C(CCCC4)N=C3O2)N)C5=C(N=C6C=C(C=CC6=C5)OC)Cl)C(=O)C1)C	active
127053493	C1=CC=C(C=C1)CCOC2=CN=CC3=NN=C(N23)C4=CC=C(C=C4)Cl	active
23684923	COC1=C(C(=NC=C1)CS(=O)C2=NC3=C([N-]2)C=CC(=C3)OC(F)F)OC.O.[Na+]	active
60837	CCC1=C2CN3C(=CC4=C(C3=O)COC(=O)[C@@]4(CC)O)C2=NC5=C1C=C(C=C5)OC(=O)N6CCC(CC6)N7CCCCC7.O.O.O.Cl	active
11644726	CC1=NC=C(N1CC(CN2CCOCC2)O)[N+](=O)[O-]	active
134132276	C1CC1NC(=O)C2=NC=C(N2)[N+](=O)[O-]	active
134132749	CN(C)C(=O)C1=NC=C(N1)[N+](=O)[O-]	active
125474981	CN1C(=CN=C1C(=O)N2CCOCC2)[N+](=O)[O-]	active
134135350	CN1C(=CN=C1C(=O)NC2CCCCC2)[N+](=O)[O-]	active
129641692	C1=C(NC(=N1)C(=O)N)[N+](=O)[O-]	active
134136662	C1=CC=NC(=C1)CNC(=O)C2=NC=C(N2)[N+](=O)[O-]	active
134137625	C1CCC(CC1)NC(=O)C2=NC=C(N2)[N+](=O)[O-]	active
134138349	C1CCC(CC1)CN2C=C(N=C2C(=O)N)[N+](=O)[O-]	active
134138491	CN1C(=CN=C1C(=O)N2CCCC2)[N+](=O)[O-]	active
125500274	CN1C(=CN=C1C(=O)N(C)C)[N+](=O)[O-]	active
134140351	CN(CCO)C(=O)C1=NC=C(N1)[N+](=O)[O-]	active
134142541	CN1C(=CN=C1C(=O)NC2CC2)[N+](=O)[O-]	active
134145110	C1=C(NC(=N1)C(=O)NCCO)[N+](=O)[O-]	active
134145449	C1=CC(=CC(=C1)OC(F)(F)F)CN2C=C(N=C2C(=O)N)[N+](=O)[O-]	active
134146068	C1=CC(=CC=C1CNC(=O)C2=NC=C(N2)N)F	active
134148267	C1=CC(=CC=C1CN2C=C(N=C2C(=O)N)[N+](=O)[O-])F	active
134148370	CC1=CC=C(C=C1)CCN2C=C(N=C2C(=O)N)[N+](=O)[O-]	active
134148544	C1CCN(C1)C(=O)C2=NC=C(N2)[N+](=O)[O-]	active
134149232	C1=CC(=CC=C1CNC(=O)C2=NC=C(N2)[N+](=O)[O-])OC(F)(F)F	active
86567562	C[Si]1(CCN(CC1)CC2=NN(C(=C2)C3=CC=C(C=C3)Cl)C4=CC=C(C=C4)Cl)C	active
134150526	CN1C(=CN=C1C(=O)NCC2=CC=C(C=C2)F)[N+](=O)[O-]	active
134153285	C1=CC=NC(=C1)CN2C=C(N=C2C(=O)N)[N+](=O)[O-]	active
118502708	CN1C2=CN=C3C=CC(=CC3=C2N(C1=O)C4CCOCC4)C5=CN=C(C=C5)OCCCN(C)C	active
134155829	CC1=CC=C(C=C1)CCNC(=O)C2=NC=C(N2C)[N+](=O)[O-]	active
11954371	CCC(CC)[C@@H]([C@H]1[C@@H](C[C@@H]([C@H]1O)C(=O)O)N=C(N)N)NC(=O)C.O.O.O	active
71476	CCC[C@@H]1C[C@H](N(C1)C)C(=O)N[C@@H]([C@@H]2[C@@H]([C@@H]([C@H]([C@H](O2)SC)O)O)O)[C@@H](C)O.O.Cl	active
13620391	CC1=CC=C(C=C1)C2=C(N3C=C(C=CC3=N2)C)CC(=O)N(C)C.CC1=CC=C(C=C1)C2=C(N3C=C(C=CC3=N2)C)CC(=O)N(C)C.C(C(C(=O)O)O)(C(=O)O)O	active
134156439	CC(C1=CC=C(C=C1)F)NC(=O)C2=NC=C(N2C)[N+](=O)[O-]	active
134157464	CNC(=O)C1=NC=C(N1)[N+](=O)[O-]	active
134157484	CC(C1=CC=C(C=C1)F)NC(=O)C2=NC=C(N2)[N+](=O)[O-]	active
134157732	C1COCCN1C(=O)C2=NC=C(N2)[N+](=O)[O-]	active
159326	CC1=CC(=C(C=C1)OC2=CC=CC=C2C3=CSC(=N3)NC4=NCCCN4)C	active
244989	CC1=C(C(=O)C2=C(C1=O)N3CC4C(C3(C2COC(=O)N)OC)N4C)N	active
491941	CC1=C(SC(=N1)N(C)C(=O)CC2=CC=C(C=C2)C3=CC=CC=N3)S(=O)(=O)N	active
118797941	C[C@H]1[C@H](OC(=O)N1C(=O)NCC2=CN=CC3=CC=CC=C32)C4=CC(=CC=C4)C(F)(F)F	active
66575905	CCNC(=O)NC1=CC2=C(C=CC(=C2C=N1)CNC(=O)OC)C3=CC(=NC=C3)C	active
4777811	C1=CC=C(C=C1)COC2=CC3=C(C=C2)NC(=C3)C(=O)N	active
280895	C1=NC(=C2C(=N1)N(C=N2)C3C(C(C(O3)COS(=O)(=O)N)O)O)N	active
3580213	C1=C(C2=C(N=CN=C2N1C3C(C(C(O3)CO)O)O)N)C(=S)N	active
145949284	CC(C)CCC1=C(N=C(S1)NC(=O)C2=CC(=CN2C)NC(=O)C3=CC(=CN3C)NC(=O)C)C(=O)NCCCN(C)C	active
145950684	CC(C)CCN1C=C(C=C1C(=O)NCCCN(C)C)NC(=O)C2=CC(=CN2C)NC(=O)C3=CC(=CN3C)N=C(C4=CC(=CC=C4)OC)N	active
50806172	CCC(C(=O)NC1=CC=CC=C1C)SC2=NN=C3N2C=CN(C3=O)C4=CC(=C(C=C4)C)C	active
145968525	C#CCNC1=C(C=C(C(=N1)NCCCCC2CCN(CC2)CC3=CC=CC=C3)C#N)C#N	active
906097	CC1=CC2=C(C=C1)NC(=O)C(=C2)C=O	active
71661253	CC1=NC=C(C(=N1)N)CN2C=C(N=N2)CCO	active
2813678	CC1=C2C(C(=C(OC2=NN1)N)C#N)C3=CC=C(C=C3)[N+](=O)[O-]	active
49846599	C1=CC2=C(C(=C1)Cl)N=C(C=C2)NC3=CC=C(C=C3)OC(F)(F)F	active
91885568	CC1=CC(=C(N1C)C(=O)C(=O)NC2=CC=C(C=C2)N3CCN(CC3)C4=NC=C(C=N4)F)C5=CC=CC=C5	active
600446	CC1=C2C(C(=C(OC2=NN1)N)C#N)C3=CC=CC=C3OC	active
54598449	C[C@H]1/C=C/C=C(\C(=O)NC2=CC(=C3C(=C2O)C(=C(C4=C3C(=O)[C@](O4)(O/C=C/C([C@H]([C@H]([C@@H]([C@@H]([C@@H](C1O)C)O)C)OC(=O)C)C)OC)C)C)O)O)/C.[Na+]	active
100805	CC1=C(C(=CC=C1)C)N2C=NC(=NC2=O)NC	active
40492789	CC1=CC(=C2C=C(C=CC2=N1)NC(=O)/C=C\C3=CC=CC=C3Cl)N	active
54600468	CN1C(=CN=C1/C=C\2/CC3=C(C2=O)C=C(C=C3)OCCN(C)C)[N+](=O)[O-].OS(=O)(=O)O	active
96213	CCCCOC1=NC=C(C=C1)N=NC2=C(N=C(C=C2)N)N	active
16744283	C1COC2=C([C@@H]1NCCCNC3=CC(=O)C4=C(N3)C=CS4)C=C(C=C2Br)Br	active
237338	CC1=C(N=C(N1)N=NC2=CC=CC=C2)N=NC3=CC=CC=C3	active
331772	C1=CC(=C(C=C1I)Cl)N2C(=O)C=CC2=O	active
101498	C1=C(C=NC(=O)N1)F	active
115000	CN1C(=O)COC2=C(C=C(C=C21)Cl)C(=O)NC3CN4CCC3CC4.Cl	active
155510350	COC1=CC(=C(C=C1)OC)C2=CN(N=N2)C3=CC(=C(C=C3)OC)OC	active
50806442	COC1=CC=C(C=C1)NC(=O)CSC2=NN=C3N2C=CN(C3=O)C4=CC=C(C=C4)Br	active
50804753	C1=CC(=CC=C1N2C=CN3C(=NN=C3SCC(=O)N)C2=O)F	active
49663075	C1=CC=C(C=C1)C2=NN3C(=NN(C3=O)CC4=CC=C(C=C4)Cl)C=C2	active
70701046	CC1=CC(=C(N=C1)NC(=O)OC(C)(C)C)Br	active
49662740	CC1=C(C(=CC=C1)OC2=NC=CN3C2=NN(C3=O)CC(=O)N4CCN(CC4)C5=CC=C(C=C5)F)C	active
45499624	C1=CC=C(C=C1)C2=NN3C=CN4C(=NN=C4SCC(=O)NCC5=CC=CC=C5Cl)C3=C2	active
49666214	CC1=NN=C2N1C=C(C=C2)S(=O)(=O)N(CC3=CC=C(C=C3)F)C4=CC=C(C=C4)Cl	active
131698237	CC1=C(C=CC=C1F)NC(=O)NC2=C(C(=C(C=C2)Cl)S(=O)(=O)[C@H]3CCCNC3)O.Cl	active
49675270	CCC1=CC=CC(=C1NC(=O)CSC2=NN=C3N2C=C(C=C3)C(=O)NC4=CC(=CC=C4)F)C	active
45499668	CC1=C(C=CC=C1Cl)NC(=O)CSC2=NN=C3N2C=CN4C3=CC(=N4)C5=CC=C(C=C5)OC	active
155510512	C[C@H]([C@H]1[C@H]2CC(=C(N2C1=O)C(=O)O)S[C@H]3CCN(C3)C(=N)C)O	active
49662607	COC1=CC(=CC(=C1)NC(=O)CN2C(=O)N3C=CN=C(C3=N2)OC4=CC=CC=C4)OC	active
91812623	C1=CC=C(C=C1)N2C=CN3C(=NN(C3=O)CC4=CC=C(C=C4)[N+](=O)[O-])C2=O	active
155510521	CN1C=C(C=C1C(=O)NC2=CN(C(=C2)C(=O)NCCC(=N)N)C)NC(=O)CCC(=O)OC.C(=O)(C(F)(F)F)O	active
45499661	COC1=CC=C(C=C1)C2=NN3C=CN4C(=NN=C4SCC(=O)NC5=CC=CC=C5Cl)C3=C2	active
49665016	CC(C)C1=CC=C(C=C1)N(CC2=CC(=CC(=C2)F)F)S(=O)(=O)C3=CC=CN4C3=NN=C4	active
155510530	CC(=O)NC1=NC(=C(C(=C1C#N)C2=CC=CC=C2)C#N)Cl	active
49663410	CC1=CC=CC=C1N2CCN(CC2)C3=NC=CN4C3=NN(C4=O)CC(=O)NCC5=CC=C(C=C5)Cl	active
91812614	COC1=CC=CC(=C1)N2C=CN3C(=NN(C3=O)CC4=CC=C(C=C4)[N+](=O)[O-])C2=O	active
49668647	CC1=NN=C2N1C3=CC=CC=C3N=C2SCC(=O)NC4=C(C=C(C=C4)Br)F	active
16875948	COC1=CC=CC(=C1)NC(=O)CN2C(=O)N3C=CN(C(=O)C3=N2)C4=CC=C(C=C4)Br	active
155510601	CC1=NN2C(=NC3=C(C2=N1)C=NN3C4=CC=CC=C4)C	active
49662651	CC1=CC=C(C=C1)OC2=NC=CN3C2=NN(C3=O)CC(=O)NC4=CC(=CC=C4)Cl	active
46507432	CC1=CC(=CC=C1)C2=NC(=C(O2)C)CSC3=NC4=CC=CC=C4N5C3=NN=C5C(C)C	active
540436	CCOC(=O)C1=C(OC(=C(C1C2=CC=NC=C2)C#N)N)C	active
53074671	CC1=CC(=C(C=C1)C(=O)CN2C(=O)N3C4=C(C(=O)N(C3=N2)CC5=CC=CC=C5OC)SC=C4)C	active
155510789	CC1=CC2=CC(=C(N=C2C=C1)Cl)C=NCC3=CC=CC=C3	active
155511655	C1=CC=C(C=C1)CNC(=O)C2=NC=C(N2)[N+](=O)[O-]	active
3033817	CS(=O)(=O)O.C1[C@@H]2CC(C[C@H]3N2CC(=O)C1C3)OC(=O)C4=CNC5=CC=CC=C54	active
6886821	CC1=CC2=CC(=C(N=C2C=C1)Cl)/C=N/NCC3=CC=CC=C3	active
155515606	COC1=CC2=C(C=C1)NC3=NC4=C(CCCC4)C(=C23)N	active
155518164	CC1=CC2=CC(=C(N=C2C=C1)Cl)/C=N/N	active
49662825	COC1=CC=C(C=C1)NC(=O)CN2C(=O)N3C=CN=C(C3=N2)SC4=CC=CC=C4	active
50806428	CCC(C(=O)NC1=C(C=CC(=C1)C)C)SC2=NN=C3N2C=CN(C3=O)C4=CC(=CC=C4)OC	active
76383804	CC1C(=O)N(C1(CC2=CC=CC=C2)C(=O)O)CC3=CC=C(C=C3)OCCN4CCOCC4	active
49662645	CC1=CC=C(C=C1)OC2=NC=CN3C2=NN(C3=O)CC(=O)NC4=CC5=C(C=C4)OCO5	active
50806502	CCOC1=CC=C(C=C1)C(=O)CSC2=NN=C3N2C=CN(C3=O)C4=CC(=C(C=C4)C)C	active
53082679	CC1=C(C=C(C=C1)F)NC(=O)CSC2=NC3=CC=CC=C3N4C2=NN=C4C	active
45499902	CC1=C(C=C(C=C1)C2=NN3C=CN4C(=NN(C4=O)CC(=O)NC5=CC=C(C=C5)Br)C3=C2)C	active
49662828	CCOC1=CC=CC=C1NC(=O)CN2C(=O)N3C=CN=C(C3=N2)SC4=CC=CC=C4	active
53199583	CC(C)NC(=O)CN1C(=O)N2C3=C(C(=O)N(C2=N1)CC4=CC=CO4)SC=C3	active
49662762	CC1=CC=CC=C1OC2=NC=CN3C2=NN(C3=O)CC(=O)NC4=CC=C(C=C4)C#N	active
45499605	C1=CC=C(C=C1)C2=NN3C=CN4C(=NN=C4SCC(=O)NC5=CC=CC(=C5)C#N)C3=C2	active
49663104	CC1=CC=C(C=C1)C2=NOC(=N2)CN3C(=O)N4C(=N3)C=CC(=N4)C5=CC=CC=C5	active
49658507	CC1=CC=C(C=C1)SC2=NN3C(=NN(C3=O)CC(=O)NC4=CC(=C(C=C4)F)Cl)C=C2	active
50806452	CC1=C(C2=CC=CC=C2N1)C(=O)CSC3=NN=C4N3C=CN(C4=O)C5=CC(=CC=C5)OC	active
155520167	CN1CC[C@@]2(CC3=NC4=CC=CC=C4C=C3C[C@H]2C1)C5=CC(=CC=C5)O.O.Br.Br	active
50786148	CCCCOC1=CC=C(C=C1)C2=NN3C=CN4C(=NN=C4SCC(=O)NC5=CC=CC(=C5C)C)C3=C2	active
53082713	CCC1=NN=C2N1C3=CC=CC=C3N=C2SCC(=O)NC4=CC=CC=C4Br	active
155522659	CC(=O)OCCN1C(=CN2C=C(N=C2C1=O)[N+](=O)[O-])C3=CC=CC=C3	active
71549763	C1=CC=C(C=C1)C2=NC3=NNC(=C3C(=N2)N)NC4=CC=C(C=C4)C(F)(F)F	active
352559	CNC1=C(C=NC(=O)N1)F	active
49663096	CC1=C(C=C(C=C1)C2=NN3C(=NN(C3=O)CC4=CC(=CC=C4)Cl)C=C2)C	active
49667158	CC1=C(C=C(C=C1)NC2=NC(=CC3=NN(C(=O)N32)CC(=O)NC4=C(C=CC(=C4)F)F)C)F	active
49663375	C1COCCN1C2=NC=CN3C2=NN(C3=O)CC(=O)NCC4=CC(=CC=C4)C(F)(F)F	active
155538636	CN1C(=CN=C1C(=O)NCC2=CC(=CC=C2)OC(F)(F)F)[N+](=O)[O-]	active
66828157	CC1=C(C=CC=C1Cl)N2C=CN3C(=NNC3=S)C2=O	active
155538691	CC(C)(CO)[C@@H](C(=O)NCCC1=CN(N=N1)C[C@@H]2[C@H]([C@H]([C@@H](O2)N3C=CC(=NC3=O)N)O)O)O	active
50768859	C1OC2=C(O1)C=C(C=C2)NC(=O)CN3C(=O)N4C5=CC=CC=C5C(=O)N(C4=N3)CCC6=CC=CC=C6	active
50768787	COC1=CC(=CC(=C1)NC(=O)CN2C(=O)N3C4=CC=CC=C4C(=O)N(C3=N2)CCC5=CC=CC=C5)OC	active
155538728	CN(C)CC[C@@](C1=CC=CC2=CC=CC=C21)([C@H](C3=CC=CC=C3)C4=C(N=C5C=CC(=CC5=C4)Br)OC)O.C(=O)(C(F)(F)F)O	active
50806577	CCOC1=CC=C(C=C1)N2C=CN3C(=NN=C3SCC(=O)NC4=CC=C(C=C4)Cl)C2=O	active
49663116	CC1=CC=C(C=C1)C2=NN3C(=NN(C3=O)CC4=NC(=NO4)C5=CC=C(C=C5)Cl)C=C2	active
49662841	CC1=CC(=CC=C1)SC2=NC=CN3C2=NN(C3=O)CC(=O)NC4=C(C=C(C=C4)Br)C	active
49665027	C1=CC(=CC(=C1)F)CN(C2=CC(=CC=C2)Cl)S(=O)(=O)C3=CC=CN4C3=NN=C4	active
45499883	COC(=O)C1=CC=C(C=C1)NC(=O)CN2C(=O)N3C=CN4C(=CC(=N4)C5=CC=C(C=C5)F)C3=N2	active
49662821	CC1=CC(=C(C=C1)C)NC(=O)CN2C(=O)N3C=CN=C(C3=N2)SC4=CC=CC=C4	active
91812620	C1=CC=C(C=C1)N2C=CN3C(=NN(C3=O)CC4=CC(=CC=C4)F)C2=O	active
49662791	CC1=C(C=C(C=C1)NC(=O)CN2C(=O)N3C=CN=C(C3=N2)OC4=CC=CC=C4Cl)F	active
45498381	CC1=CC(=CC(=C1)OC2=NC3=CC=CC=C3N4C2=NN(C4=O)CC(=O)NC5=CC6=C(C=C5)OCO6)C	active
68504701	CC(=O)NCC1CN(C(=O)O1)C2=CC(=C(C=C2)C3=CC=C(C=C3)CNCC4=NNN=C4)F.Cl	active
45499925	CC1=C(C=C(C=C1)C2=NN3C=CN4C(=NN(C4=O)CC(=O)NCC5=CC=CC=C5)C3=C2)C	active
50806600	COC1=C(C=C(C=C1)C(=O)CSC2=NN=C3N2C=CN(C3=O)C4=CC(=C(C=C4)F)F)OC	active
49667164	CC1=C(C=C(C=C1)NC2=NC(=CC3=NN(C(=O)N32)CC(=O)NCC4=CC=CO4)C)F	active
49663343	COC(=O)C1=CC=C(C=C1)NC(=O)CN2C(=O)N3C=CN=C(C3=N2)N4CCOCC4	active
50806164	CCOC1=CC=C(C=C1)N2C=CN3C(=NN=C3SCC(=O)NC4=C(C=CC(=C4)F)F)C2=O	active
53074218	CC1=C(C=C(C=C1)NC(=O)CN2C(=O)N3C=NC4=C(C3=N2)C5=C(S4)CCCC5)C	active
49662727	CCOC(=O)C1=CC(=CC=C1)NC(=O)CN2C(=O)N3C=CN=C(C3=N2)OC4=CC=CC(=C4C)C	active
50806265	CCOC1=CC=C(C=C1)N2C=CN3C(=NN=C3SCC(=O)C4=CC(=CC=C4)Cl)C2=O	active
53061657	CC(C)C1=NN=C2N1C3=CC=CC=C3N(C2=O)CC(=O)NC4=C(C=CC(=C4)Cl)Cl	active
130014125	C=CCNC1=C(C2=C(N1)C=CC(=C2)O)C#N	active
155538893	C1CN(CCN1)C2=NNC(=C2)C3=CC=C(C=C3)OC4=CC=CC=C4.Cl	active
49665055	CC1=CC(=CC(=C1)N(CC2=CC=C(C=C2)Cl)S(=O)(=O)C3=CC=CN4C3=NN=C4C)C	active
50804665	CC1=CC(=C(C=C1)C(=O)CSC2=NN=C3N2C=CN(C3=O)C4=CC=CC=C4OC)C	active
155538907	CC1=CC2=CC(=C(N=C2C=C1)Cl)/C=N/OCC3=CC=CC=C3	active
135642435	C1=CC=C2C=C(C=CC2=C1)OCC(=O)N/N=C/C3=CNC4=CC=CC=C43	active
53082661	CC1=NN=C2N1C3=CC=CC=C3N=C2SCC(=O)NC4=CC=CC(=C4)C(=O)C	active
49663322	CC1CCCN(C1)C2=NC=CN3C2=NN(C3=O)CC(=O)NC4=CC(=CC(=C4)OC)OC	active
49664975	CC1=CC=C(C=C1)N(CC2=CC=CC(=C2)C)S(=O)(=O)C3=CC=CN4C3=NN=C4C	active
53061579	CCC1=NN=C2N1C3=CC=CC=C3N(C2=O)CC(=O)NC4=CC=C(C=C4)C(C)C	active
45500285	CC1=C(C(=CC=C1)C)NC(=O)CN2C(=O)N3C=CN4C(=CC(=N4)C5=CC=C(C=C5)OC)C3=N2	active
50806210	CCOC1=CC=C(C=C1)N2C=CN3C(=NN=C3SCC(=O)C4=CC(=CC=C4)OC)C2=O	active
53082772	CC1=C(C=C(C=C1)NC(=O)CSC2=NC3=CC=CC=C3N4C2=NN=C4C(C)C)Cl	active
155538963	CN1C=C(C=C1C(=O)NC2=CN(C(=C2)C(=O)NCCN(C)C)C)NC(=O)C3=CN=C(C=C3)/C=C/C4=CC=C(C=C4)N(C)C.C(=O)(C(F)(F)F)O	active
155538976	COC1=C(C=C(C=C1)CNNC(=O)C2=CC3=CC=CC=C3N2)O	active
53077397	C1OC2=C(O1)C=C(C=C2)NC(=O)CN3C(=O)N4C5=CC=CC=C5N=C(C4=N3)OC6=CC=CC=C6	active
135505748	C1=CC=C2C(=C1)C(=CN2)/C=N/NC(=O)C3=CC=CO3	active
49663430	CC1CC(CN(C1)C2=NC=CN3C2=NN(C3=O)CC(=O)NCC4=CC=C(C=C4)SC)C	active
49662967	CC1=CC=C(C=C1)CNC(=O)CN2C(=O)N3C=CN=C(C3=N2)SC4=CC=CC(=C4)F	active
155539021	CN1C=C(C=C1C(=O)NCCCN(C)C)NC(=O)C2=CC(=CN2C)NC(=O)C3=CC(=CN3C)N=C(C4=CC(=CC=C4)OC)N.C(=O)(C(F)(F)F)O.C(=O)(C(F)(F)F)O	active
49666168	C1=CC(=CC=C1N(CC2=CC(=CC(=C2)F)F)S(=O)(=O)C3=CN4C=NN=C4C=C3)F	active
53061613	CCCC1=NN=C2N1C3=CC=CC=C3N(C2=O)CC(=O)N4CCCC5=CC=CC=C54	active
49663308	COC1=C(C=C(C=C1)NC(=O)CN2C(=O)N3C=CN=C(C3=N2)N4CCCC4)Cl	active
50806276	CC1=C(C=C(C=C1)Cl)NC(=O)CSC2=NN=C3N2C=CN(C3=O)C4=CC=CC=C4	active
155539099	C1=CC=C(C=C1)C2=CN3C=C(N=C3C(=N2)OCCN=[N+]=[N-])[N+](=O)[O-]	active
49662824	COC1=CC=CC(=C1)NC(=O)CN2C(=O)N3C=CN=C(C3=N2)SC4=CC=CC=C4	active
53074345	CCCN1C(=O)C2=C(C=CS2)N3C1=NN(C3=O)CC4=CC=C(C=C4)Cl	active
49666178	CC1=NN=C2N1C=C(C=C2)S(=O)(=O)N(CC3=CC=CC=C3Cl)C4=CC=C(C=C4)F	active
91812640	CC1=C(C=C(C=C1)N2C=CN3C(=NN(C3=O)CC4=CC=CC=C4)C2=O)C	active
155539175	CC1=NN(C2=NC(=NC(=C12)NC3=CC=CC=C3)C)C4=CC=CC=C4	active
44117400	CC(C)(C)SC1=NN2C(=NN(C2=O)CC(=O)NC3=CC(=C(C=C3)OC)OC)C=C1	active
155539213	C1[C@H]([C@H]2CC(=NNC(=O)C3=CC=NC=C3)C[C@H]2[C@H]1OC(=O)C4=CC=CC=C4)OC(=O)C5=CC=CC=C5	active
49663372	C1COCCN1C2=NC=CN3C2=NN(C3=O)CC(=O)NCC4=CC(=CC(=C4)F)F	active
49665042	CCC1=NN=C2N1C=CC=C2S(=O)(=O)N(CC3=CC=CC(=C3)C)C4=CC=C(C=C4)Cl	active
45499890	C1COC2=C(O1)C=CC(=C2)NC(=O)CN3C(=O)N4C=CN5C(=CC(=N5)C6=CC=C(C=C6)F)C4=N3	active
49658509	C1=CC(=CC(=C1)Cl)NC(=O)CN2C(=O)N3C(=N2)C=CC(=N3)SC4=CC=CC(=C4)F	active
45499923	CC1=CC(=C(C=C1)NC(=O)CN2C(=O)N3C=CN4C(=CC(=N4)C5=CC(=C(C=C5)C)C)C3=N2)Cl	active
89730456	CC1=NC=C(C(=N1)N)CN2C=C(N=N2)CCCCO	active
49658516	COC1=CC(=C(C=C1NC(=O)CN2C(=O)N3C(=N2)C=CC(=N3)SC4=CC=CC(=C4)F)Cl)OC	active
53390514	CN1C2=C(C=C(C=C2)OCCCCC3CCN(CC3)CC4=CC=CC=C4)C=C1CN(C)CC#C.Cl	active
49666155	CC1=NN=C2N1C=C(C=C2)S(=O)(=O)N(CC3=CC=CC=C3F)C4=CC(=CC=C4)F	active
49663097	CC1=C(C=C(C=C1)C2=NN3C(=NN(C3=O)CC4=CC=C(C=C4)Cl)C=C2)C	active
49665067	CCC1=CC=C(C=C1)N(CC2=CC=CC=C2Cl)S(=O)(=O)C3=CC=CN4C3=NN=C4C	active
49668643	CC1=NN=C2N1C3=CC=CC=C3N=C2SCC(=O)NC4=CC(=CC=C4)Br	active
50806380	C1=CC(=CC=C1CSC2=NN=C3N2C=CN(C3=O)C4=CC=C(C=C4)Br)F	active
49662915	CC1=CC(=C(C=C1)SC2=NC=CN3C2=NN(C3=O)CC(=O)NC4=CC(=C(C=C4)F)Cl)C	active
155539445	CN1C=C(C=C1C(=O)NC2=CN(C(=C2)C(=O)NCCN3CCC(CC3)OCCOC)C)NC(=O)C4=CC=C(C=C4)/C=C/C5=CC6=NON=C6C=C5.OS(=O)(=O)O	active
449069	CC=C1[C@@H]2CC3=C([C@]1(CC(=C2)C)N)C=CC(=O)N3	active
155539462	COCC1(C[C@@H](C(=C)C1)[C@H](C2=CC=CC=C2)NC3=CC=C(C=C3)Br)COC	active
49662690	COC1=CC(=CC=C1)OC2=NC=CN3C2=NN(C3=O)CC(=O)NC4=C(C=CC(=C4)F)F	active
22582016	C1=CC(=CC(=C1)F)N2C=CN3C(=NN=C3SCC(=O)C4=CC=C(C=C4)F)C2=O	active
50785941	COC1=CC(=CC=C1)SC2=NC3=CC=CC=C3N4C2=NN(C4=O)CC(=O)NC5=CC=C(C=C5)Cl	active
50833703	CC1=CC(=CC=C1)NC(=O)CSC2=NN=C3N2C=C(C=C3)C(=O)NC4=CC(=CC=C4)F	active
64722913	C1=CC2=C(C(=C1)Cl)N=C(N2)C3=CSC=N3	active
155539528	CCCCCCCNC(=O)/C=C/NC(=O)[C@@H](C(C)(C)CO)O	active
49662916	CC1=CC(=C(C=C1)SC2=NC=CN3C2=NN(C3=O)CC(=O)NC4=C(C=CC(=C4)Cl)C)C	active
11627742	CCCN1C(=O)C2=C(N=C(N2CCN(CC)CCO)CC3=CC=CC=C3)N(C1=O)CCC4=CC=C(C=C4)N	active
49662814	CC1=CC(=CC=C1)NC(=O)CN2C(=O)N3C=CN=C(C3=N2)SC4=CC=CC=C4	active
49666139	C1COC2=C(O1)C=CC(=C2)N(CC3=CC=CC=C3F)S(=O)(=O)C4=CN5C=NN=C5C=C4	active
50774767	CCC(C)NC(=O)C1=CC2=C(C=C1)C(=O)N(C3=NN(C(=O)N23)CC#N)CCC(C)C	active
53082779	CC(C)C1=NN=C2N1C3=CC=CC=C3N=C2SCC(=O)NC4=CC5=C(C=C4)OCO5	active
689079	COC1=CC2=CC(=C(N=C2C=C1)Cl)C=O	active
155539602	C#CCNC1=C(C2=C(N1)C=CC(=C2)O)C#N	active
155539603	COC1=C(C=CC(=C1)C2C3=C(C4=CC=CC=C4C=C3)OC5=NC6=C(CCCC6)C(=C25)N)O.Cl	active
155539607	C1CCN(C1)C2=C(C=C(C(=N2)N3CCCC3)C#N)C#N	active
91812631	CC1=C(C=C(C=C1)N2C=CN3C(=NN(C3=O)CC4=CC=CC=C4F)C2=O)C	active
49662627	C1=CC=C(C=C1)OC2=NC=CN3C2=NN(C3=O)CC(=O)NC4=C(C=C(C=C4)F)Cl	active
50806227	CC1=C(C=C(C=C1)N2C=CN3C(=NN=C3SC(C)C(=O)NC4=CC=C(C=C4)OC)C2=O)C	active
46507433	CC1=C(N=C(O1)C2=CC=C(C=C2)OC(C)C)CSC3=NC4=CC=CC=C4N5C3=NN=C5C(C)C	active
155539704	CN1C2=C(C=C(C=C2)OCC3=C4C=CC=NC4=C(C=C3)OC)C=C1CN(C)CC#C	active
45499338	CC1=CC(=C(C=C1)C)C2=NN3C=CN4C(=NN(C4=O)CC(=O)NC5=C(C=C(C=C5)OC)OC)C3=C2	active
155539720	C1C[C@@H]2C(C[C@H]1N2C(=O)C(F)(F)F)C3=NNN=N3	active
49667172	COC1=C(C=C(C=C1)NC(=O)CN2C(=O)N3C=CC(=NC3=N2)N4CCOCC4)Cl	active
155539750	CN1C=C(C=C1C(=O)NC2=CN(C(=C2)C(=O)NCCN3CCOCC3)C)NC(=O)CCC(=O)O.C(=O)(C(F)(F)F)O	active
45500117	CC1=CC(=CC=C1)NC(=O)CN2C(=O)N3C=CN4C(=CC(=N4)C5=CC=C(C=C5)Cl)C3=N2	active
49815826	CCCC1=NN=C2N1C3=CC=CC=C3N(C2=O)CC(=O)NC4=CC=CC(=C4)C#N	active
53082720	CCC1=NN=C2N1C3=CC=CC=C3N=C2SCC(=O)NC4=C(C=CC(=C4)Cl)OC	active
155539821	CN1C=C(C=C1C(=O)NC2=CN(C(=C2)C(=O)NCCN3CCC(CC3)O)C)NC(=O)C4=CN=C(C=C4)/C=C/C5=CC=C(C=C5)OC.C(=O)(C(F)(F)F)O.C(=O)(C(F)(F)F)O	active
9689210	C1=CC=C2C(=C1)C=C(N2)C(=O)N/N=C/C3=CC=C(C=C3)Cl	active
45500138	CC1=C(C=C(C=C1)NC(=O)CN2C(=O)N3C=CN4C(=CC(=N4)C5=CC=C(C=C5)Cl)C3=N2)F	active
49662920	CC1=CC(=C(C=C1)SC2=NC=CN3C2=NN(C3=O)CC(=O)NC4=C(C=CC(=C4)Cl)OC)C	active
49665759	CC1=NC(=CC2=NN(C(=O)N12)CC(=O)NC3=CC=CC=C3C(F)(F)F)C4=CC=CC=N4	active
54769836	CN(CC#C)C1=C(C(=C(C(=N1)NCC2CCN(CC2)CC3=CC=CC=C3)C#N)C4=CC=CC=C4)C#N	active
49662930	CCC1=CC=CC=C1SC2=NC=CN3C2=NN(C3=O)CC(=O)NC4=CC(=CC=C4)Br	active
45500300	COC1=CC=C(C=C1)C2=NN3C=CN4C(=NN(C4=O)CC(=O)NC5=CC=C(C=C5)F)C3=C2	active
49662618	COC(=O)C1=CC=C(C=C1)NC(=O)CN2C(=O)N3C=CN=C(C3=N2)OC4=CC=CC=C4	active
49662818	CC(C)C1=CC=C(C=C1)NC(=O)CN2C(=O)N3C=CN=C(C3=N2)SC4=CC=CC=C4	active
49663090	CC1=C(C=C(C=C1)C2=NN3C(=NN(C3=O)CC4=CC5=C(C=C4)OCO5)C=C2)C	active
49663441	CCCN(C)C1=NC=CN2C1=NN(C2=O)CC(=O)NC3=CC=C(C=C3)F	active
49662958	CC1=CC=C(C=C1)CNC(=O)CN2C(=O)N3C=CN=C(C3=N2)SC4CCCCC4	active
50787811	CC1=C(C=CC=C1Cl)NC(=O)CN2C(=O)N3C4=CC=CC=C4N=C(C3=N2)N5CCOCC5	active
50806195	CC1=C(C=C(C=C1)N2C=CN3C(=NN=C3SCC#N)C2=O)C	active
53199506	CCC(C)NC(=O)CN1C(=O)N2C3=C(C(=O)N(C2=N1)CC4=CC=CS4)SC=C3	active
50806482	COC1=C(C=C(C=C1)Cl)NC(=O)CSC2=NN=C3N2C=CN(C3=O)C4=CC(=CC=C4)OC	active
53074532	C1=CC(=CC(=C1)C(F)(F)F)CN2C(=O)N3C4=C(C(=O)N(C3=N2)CC5=CC=CS5)SC=C4	active
45499905	CCOC(=O)C1=CC=C(C=C1)NC(=O)CN2C(=O)N3C=CN4C(=CC(=N4)C5=CC(=C(C=C5)C)C)C3=N2	active
16875959	C1=CC(=CC=C1N2C=CN3C(=NN(C3=O)CC(=O)NC4=C(C=CC(=C4)F)F)C2=O)Br	active
45500143	C1=CC=C(C=C1)CNC(=O)CN2C(=O)N3C=CN4C(=CC(=N4)C5=CC=C(C=C5)Cl)C3=N2	active
50806441	CCOC1=CC=C(C=C1)N2C=CN3C(=NN=C3SC(C)C(=O)NC4=CC(=CC(=C4)OC)OC)C2=O	active
155540180	C#CCNC1=C(C=C(C(=N1)NCCCC2CCN(CC2)CC3=CC=CC=C3)C#N)C#N.Cl	active
155540182	C1CCC2=C(C1)C(=C3CC(C(=O)NC3=N2)C4=C(C=CC=C4Cl)Cl)N	active
50806272	CCC1=CC=C(C=C1)NC(=O)CSC2=NN=C3N2C=CN(C3=O)C4=CC=C(C=C4)OCC	active
49675256	C1=CC(=CC(=C1)F)NC(=O)C2=CN3C(=NN=C3SCC(=O)NC4=CC(=C(C=C4)F)F)C=C2	active
45500280	CC1=CC(=CC=C1)NC(=O)CN2C(=O)N3C=CN4C(=CC(=N4)C5=CC=C(C=C5)OC)C3=N2	active
49666142	CC1=CC(=CC=C1)CN(C2=CC(=CC=C2)F)S(=O)(=O)C3=CN4C=NN=C4C=C3	active
135569043	CN=NC1=C(SC(=N1)SCC2=CC=CC=C2)O	active
71560209	CC1=CN=C2N1C=C(C=C2)Cl	active
155540227	CN1C=C(C=C1C(=O)NC2=CN(C(=C2)C(=O)N3CCC(CC3)OCCOC)C)NC(=O)C4=CN=C(C=C4)/C=C/C5=CC=C(C=C5)OC.OS(=O)(=O)O	active
49662954	CCC1=CC=CC=C1SC2=NC=CN3C2=NN(C3=O)CC(=O)N4CCN(CC4)C5=CC=C(C=C5)F	active
155540246	CN1C2=CC=CC=C2C=C1CNNC(=O)C3=CC=CO3	active
46397326	COC1=CC(=CC(=C1OC)OC)NC(=O)CN2C(=O)N3C=CN=C(C3=N2)OC4=CC=CC=C4	active
49666211	CC1=NN=C2N1C=C(C=C2)S(=O)(=O)N(CC3=CC=CC=C3)C4=CC=C(C=C4)Cl	active
44117683	COC1=CC=CC(=C1)NC(=O)CN2C(=O)N3C(=N2)C=CC(=N3)SCC4=CC=C(C=C4)Cl	active
155540277	CN1C=C(C=C1C(=O)NC2=CN(C(=C2)C(=O)NCCN3CCOCC3)C)NC(=O)C4=CC=C(C=C4)/C=C/C5=CC=C(C=C5)C(F)(F)F.C(=O)(C(F)(F)F)O	active
53082757	CC(C)C1=NN=C2N1C3=CC=CC=C3N=C2SCC(=O)NC4=CC=C(C=C4)C#N	active
49658515	C1=CC(=CC(=C1)NC(=O)CN2C(=O)N3C(=N2)C=CC(=N3)SC4=CC=CC(=C4)F)C(F)(F)F	active
45499921	CC1=C(C=C(C=C1)C2=NN3C=CN4C(=NN(C4=O)CC(=O)NC5=CC6=C(C=C5)OCO6)C3=C2)C	active
49664969	CC1=CC(=CC=C1)N(CC2=CC=C(C=C2)F)S(=O)(=O)C3=CC=CN4C3=NN=C4C	active
49815818	CCCC1=NN=C2N1C3=CC=CC=C3N(C2=O)CC(=O)NC4=C(C=C(C=C4)Br)F	active
155540417	CN(CC#C)C1=C(C(=C(C(=N1)NCCCC2CCN(CC2)CC3=CC=CC=C3)C#N)C4=CC=CC=C4)C#N.Cl	active
49662995	C1=CC=C(C=C1)C2=NN3C(=NN(C3=O)CC(=O)NC4=CC(=C(C=C4)F)Cl)C=C2	active
44117300	COC1=CC=C(C=C1)NC(=O)CN2C(=O)N3C(=N2)C=CC(=N3)SCC4=CC=C(C=C4)Cl	active
50806500	CC(C)NC(=O)CSC1=NN=C2N1C=CN(C2=O)C3=CC=CC=C3	active
49662887	C1CCC(CC1)SC2=NC=CN3C2=NN(C3=O)CC(=O)NC4=CC=C(C=C4)F	active
49815827	CCCC1=NN=C2N1C3=CC=CC=C3N(C2=O)CC(=O)NC4=CC=C(C=C4)C#N	active
50804886	C1=CC=C(C(=C1)CSC2=NN=C3N2C=CN(C3=O)C4=CC=C(C=C4)F)Cl	active
49661350	C1CCN(CC1)S(=O)(=O)C2=CC=CN3C2=NN(C3=O)CC4=CC5=C(C=C4)OCO5	active
155540707	CC(C)CCC1=C(N=C(S1)NC(=O)C2=CC(=CN2C)NC(=O)C3=CC(=CN3C)NC(=O)CCC(=O)OC)C(=O)NCCCN(C)C	active
49815808	CC(C)C1=NN=C2N1C3=CC=CC=C3N(C2=O)CC(=O)NC4=CC(=CC=C4)F	active
155540747	CN1C=C(C=C1C(=O)NCCN2CCOCC2)NC(=O)C3=CC=C(C=C3)/C=C/C4=CC5=CC=CC=C5N=C4.C(=O)(C(F)(F)F)O.C(=O)(C(F)(F)F)O	active
49662885	CCOC(=O)C1=CC=C(C=C1)NC(=O)CN2C(=O)N3C=CN=C(C3=N2)SC4CCCCC4	active
49815829	CCCC1=NN=C2N1C3=CC=CC=C3N(C2=O)CC(=O)NC4=CC=C(C=C4)C(=O)C	active
44117303	C1=CC=C(C=C1)NC(=O)CN2C(=O)N3C(=N2)C=CC(=N3)SCC4=CC=C(C=C4)Cl	active
49666122	C=CC1=CC=C(C=C1)CN(C2=CC3=C(C=C2)OCO3)S(=O)(=O)C4=CN5C=NN=C5C=C4	active
49673242	CC1=CC=C(C=C1)CNC(=O)C2=CN3C(=NN(C3=O)CC(=O)NC4=CC=C(C=C4)C(F)(F)F)C=C2	active
155540881	C1=CC(=CC=C1CN2C=C(N=C2C(=O)N)[N+](=O)[O-])C(F)(F)F	active
155540885	C1CCC2=C(C1)C(=C3C4=CC=CC=C4NC3=N2)N.Cl	active
155540891	CN1C=C(C=C1C(=O)NC2=CN(C(=C2)C(=O)NCCN3CCOCC3)CCCCl)NC(=O)C4=CC=C(C=C4)/C=C/C5=CC=NC=C5.C(=O)(C(F)(F)F)O.C(=O)(C(F)(F)F)O	active
155540916	CC(C)C1=C(N=C(S1)N)C(=O)NC2=CN(C(=C2)C(=O)NC3=CN(C(=C3)C(=O)NCCN4CCOCC4)C)C.C(=O)(C(F)(F)F)O	active
49665032	CCC1=CC=C(C=C1)N(CC2=CC=C(C=C2)C)S(=O)(=O)C3=CC=CN4C3=NN=C4CC	active
49665033	CCC1=CC=C(C=C1)N(CC2=CC=CC=C2F)S(=O)(=O)C3=CC=CN4C3=NN=C4CC	active
71578337	CCCC(=O)NCC1=C(N=C2N1C=CC=C2)C3=CC=C(C=C3)Cl	active
12376963	COC1=CC(=C(C=C1)OC)CC(=O)NC2=C(C=CC(=C2)OC)OC	active
44117662	CC1=CC2=C(C=C1)OCCN2C(=O)CN3C(=O)N4C(=N3)C=CC(=N4)SCC5=CC=C(C=C5)Cl	active
50806359	C1=CC=C(C=C1)N2C=CN3C(=NN=C3SCC(=O)NC4=CC=C(C=C4)Br)C2=O	active
155540942	C#CCNC1=NC(=C(C(=C1C#N)C2=CC=CC=C2)C#N)Cl	active
49673432	C1CCC(C1)NC(=O)CSC2=NN=C3N2C=CN(C3=O)CC4=CC=C(C=C4)F	active
49662866	CC1=C(C=CC(=C1)F)NC(=O)CN2C(=O)N3C=CN=C(C3=N2)SCC4=CC=C(C=C4)Cl	active
155540973	CC(=O)NC1=NNC2=C1C(=C(C(=N2)N)C#N)C3=CC=CC=C3	active
50774660	CC(C)CN1C(=O)C2=C(C=C(C=C2)C(=O)NC3CCCCC3)N4C1=NN(C4=O)CC#N	active
53082745	CC(C)C1=NN=C2N1C3=CC=CC=C3N=C2SCC(=O)NC4=CC=CC=C4F	active
49662695	COC1=CC(=CC=C1)OC2=NC=CN3C2=NN(C3=O)CC(=O)NC4=CC=CC=C4C(F)(F)F	active
45499656	COC1=CC=C(C=C1)C2=NN3C=CN4C(=NN=C4SCC(=O)NC5=CC=C(C=C5)C(=O)OC)C3=C2	active
49815793	CC1=C(C=C(C=C1)Cl)NC(=O)CN2C3=CC=CC=C3N4C(=NN=C4C(C)C)C2=O	active
50806242	CC1=CC=CC=C1CSC2=NN=C3N2C=CN(C3=O)C4=CC(=C(C=C4)F)F	active
49662853	CC1=CC(=C(C=C1)NC(=O)CN2C(=O)N3C=CN=C(C3=N2)SCC4=CC=C(C=C4)Cl)C	active
155541073	CN(C)C(COC1=CN=CC2=NN=C(N12)C3=CC=C(C=C3)C#N)C4=CC(=C(C=C4)F)F	active
44117310	CCOC(=O)C1=CC=C(C=C1)NC(=O)CN2C(=O)N3C(=N2)C=CC(=N3)SCC4=CC=C(C=C4)Cl	active
50806243	CCOC1=CC=C(C=C1)NC(=O)CSC2=NN=C3N2C=CN(C3=O)C4=CC=C(C=C4)OCC	active
50806362	CCC(C(=O)NC1=C(C=C(C=C1)OC)OC)SC2=NN=C3N2C=CN(C3=O)C4=CC=CC=C4	active
49662738	CC1=C(C(=CC=C1)OC2=NC=CN3C2=NN(C3=O)CC(=O)N4CCN(CC4)C5=CC=C(C=C5)OC)C	active
49675251	CCOC(=O)C1=CC(=CC=C1)NC(=O)CSC2=NN=C3N2C=C(C=C3)C(=O)NC4=CC(=CC=C4)F	active
155541152	CN1C=C(C=C1C(=O)NC2=CN(C(=C2)C(=O)NCCN3CCCCC3)CCCC4=CC=CC=C4)NC(=O)C5=CC=C(C=C5)/C=C/C6=CC(=CC=C6)OC.C(=O)(C(F)(F)F)O	active
49663105	CSC1=CC=C(C=C1)C2=NOC(=N2)CN3C(=O)N4C(=N3)C=CC(=N4)C5=CC=CC=C5	active
155541190	CN(C)C1=C(C=C(C(=N1)N)C#N)C#N.Cl	active
49658498	COC1=CC=C(C=C1)NC(=O)CN2C(=O)N3C(=N2)C=CC(=N3)SC4=CC=CC=C4	active
49662865	CC1=C(C=C(C=C1)NC(=O)CN2C(=O)N3C=CN=C(C3=N2)SCC4=CC=C(C=C4)Cl)F	active
49666018	COC(=O)C1=CC=C(O1)CN2C(=O)N3C=C(C=CC3=N2)S(=O)(=O)N4CCCCCC4	active
16813334	CC1=CC=CC=C1CN2C(=O)N3C=CN(C(=O)C3=N2)C4=CC=C(C=C4)Br	active
49666133	CC1=NN=C2N1C=C(C=C2)S(=O)(=O)N(CC3=CC=C(C=C3)F)C4=CC5=C(C=C4)OCO5	active
155541255	COC1=C(C=CC(=C1)C2=NCCN2)N3C=C(N=N3)C4=CC(=CC=C4)C5=NCCN5.C(=O)O.C(=O)O	active
45500136	CC1=C(C(=CC=C1)C)NC(=O)CN2C(=O)N3C=CN4C(=CC(=N4)C5=CC=C(C=C5)Cl)C3=N2	active
49667150	CC1=C(C(=CC=C1)NC(=O)CN2C(=O)N3C(=N2)C=C(N=C3NC4=CC(=C(C=C4)F)C)C)C	active
49815792	CC1=C(C=C(C=C1)NC(=O)CN2C3=CC=CC=C3N4C(=NN=C4C(C)C)C2=O)F	active
155541276	CC1COC2=C3N1C=C(C(=O)C3=CC(=C2N4CCN(CC4)C)F)C(=O)NC5=CC=C(C=C5)C6=NNC(=S)O6.Cl	active
49663112	C1=CC=C(C=C1)C2=NN3C(=NN(C3=O)CC4=NC(=NO4)C5=CC=C(C=C5)Br)C=C2	active
155541337	CC1=CC=C(C=C1)C2C3=C(C4=CC=CC=C4C=C3)OC5=NC6=C(CCCC6)C(=C25)N.Cl	active
49667175	CCC1=CC(=CC=C1)NC(=O)CN2C(=O)N3C=CC(=NC3=N2)N4CCCCCC4	active
49662970	CC1=C(C(=CC=C1)NC(=O)CN2C(=O)N3C=CN=C(C3=N2)SCC4=CC=CC=C4)C	active
50804657	CC1=CC(=C(C=C1)NC(=O)CSC2=NN=C3N2C=CN(C3=O)C4=CC=CC=C4OC)Cl	active
155541404	CC1(OCC2(C[C@@H](C(=C)C2)[C@H](C3=CC=CC=C3)NC4=CC=C(C=C4)Br)CO1)C	active
49668591	COC1=CC=C(C=C1)C2=NN3C=CN4C(=NN(C4=O)CC(=O)NC5=C(C=C(C=C5)OC)OC)C3=C2	active
49663352	CC1=C(C=C(C=C1)NC(=O)CN2C(=O)N3C=CN=C(C3=N2)N4CCOCC4)F	active
155541425	CC(C)(C)C1=CC=C(C=C1)C(=O)NC(=O)N2CCCC3=CC=CC=C32	active
45499875	CC1=C(C=C(C=C1)C2=NN3C=CN4C(=NN=C4C3=C2)CCC(=O)N5CCN(CC5)C6=CC=CC=C6F)C	active
44117307	C1=CC(=CC(=C1)F)NC(=O)CN2C(=O)N3C(=N2)C=CC(=N3)SCC4=CC=C(C=C4)Cl	active
45499673	COC1=CC=C(C=C1)C2=NN3C=CN4C(=NN=C4SCC(=O)NCC5=CC=CC=C5)C3=C2	active
45499161	COC1=CC=CC(=C1)NC(=O)CN2C(=O)N3C=NC4=C(C3=N2)C5=C(S4)CCCC5	active
49662937	CCOC1=CC=C(C=C1)NC(=O)CN2C(=O)N3C=CN=C(C3=N2)SC4=CC=CC(=C4)F	active
91624068	CC1=CC=C(C=C1)CN2C(=O)N3C=CN(C(=O)C3=N2)C4=CC(=CC=C4)F	active
246918	CC(=O)CCC1=CNC2=CC=CC=C21	active
56841555	C[C@@H](CC1=CC=C(C=C1)OC)NC[C@H](C2=CC(=C(C=C2)O)NC=O)O.C(=C/C(=O)O)\C(=O)O.O.O	active
44117339	CC1=CC(=C(C=C1)NC(=O)CN2C(=O)N3C(=N2)C=CC(=N3)SC4CCCCC4)Cl	active
49663311	CC1CCN(CC1)C2=NC=CN3C2=NN(C3=O)CC(=O)NC4=CC=CC(=C4)C(=O)OC	active
49662705	CC1=CC=C(C=C1)OC2=NC=CN3C2=NN(C3=O)CC(=O)N4CCN(CC4)C5=CC=C(C=C5)F	active
53061508	CC1=NN=C2N1C3=CC=CC=C3N(C2=O)CC(=O)NC4=CC=C(C=C4)Cl	active
45499111	C1CCN(CC1)C2=NC3=CC=CC=C3N4C2=NN=C4CCC(=O)NCC5=CC=CC=C5Cl	active
49662624	C1=CC=C(C=C1)OC2=NC=CN3C2=NN(C3=O)CC(=O)NC4=CC=C(C=C4)Cl	active
49663007	CC1=CC(=CC=C1)NC(=O)CN2C(=O)N3C(=N2)C=CC(=N3)C4=CC=C(C=C4)Cl	active
49662904	CCC1=CC=CC=C1NC(=O)CN2C(=O)N3C=CN=C(C3=N2)SC4=C(C=C(C=C4)C)C	active
53061511	CC1=NN=C2N1C3=CC=CC=C3N(C2=O)CC(=O)NC4=CC=C(C=C4)Br	active
49665065	CCC1=CC=C(C=C1)N(CC2=CC=C(C=C2)F)S(=O)(=O)C3=CC=CN4C3=NN=C4C	active
49675244	COC(=O)C1=CC=C(C=C1)NC(=O)CSC2=NN=C3N2C=C(C=C3)C(=O)NC4=CC(=CC=C4)F	active
49675259	CCC1=CC=C(C=C1)NC(=O)CSC2=NN=C3N2C=C(C=C3)C(=O)NC4=CC(=CC=C4)F	active
49663040	CC1=C(C=C(C=C1)C2=NN3C(=NN(C3=O)CC(=O)NC4=CC=C(C=C4)Br)C=C2)C	active
155541685	CC(C)N1C=C(C=C1C(=O)NCCN2CCOCC2)NC(=O)C3=CC(=CN3C)NC(=O)C4=CC=C(C=C4)/C=C/C5=CC6=CC=CC=C6N=C5.C(=O)(C(F)(F)F)O.C(=O)(C(F)(F)F)O	active
155541698	CC(C)(CO)C(C(=O)NCCCOP(=O)(O)OCC1C(C(C(O1)N2C=CC(=NC2=O)N)O)O)O	active
53074232	COC1=CC=CC=C1NC(=O)CN2C(=O)N3C=NC4=C(C3=N2)C5=C(S4)CCCC5	active
49666081	CC1=CC=C(C=C1)N(CC2=CC=CC=C2F)S(=O)(=O)C3=CN4C=NN=C4C=C3	active
49666198	CC1=NN=C2N1C=C(C=C2)S(=O)(=O)N(CC3=CC=CC=C3F)C4=CC(=CC(=C4)F)F	active
49663145	CC1=CC=C(C=C1)C2=NN3C(=NN=C3CCC(=O)NC(C)C4=CC(=C(C=C4)OC)OC)C=C2	active
155541723	CC1CC2=CC=CC=C2N1/N=C/C3=CC=CC=C3	active
49661136	CC1=CC(=C(C=C1)C)NC(=O)CN2C(=O)N3C4=C(C(=O)N(C3=N2)C)N(C=C4C5=CC=CC=C5)C	active
50806339	CC1=CC(=C(C=C1)C(=O)CSC2=NN=C3N2C=CN(C3=O)C4=CC(=CC=C4)OC)C	active
50786150	CCCCOC1=CC=C(C=C1)C2=NN3C=CN4C(=NN=C4SCC(=O)NC5=CC=C(C=C5)Cl)C3=C2	active
49662884	COC(=O)C1=CC=CC=C1NC(=O)CN2C(=O)N3C=CN=C(C3=N2)SC4CCCCC4	active
155541754	C[C@H]([C@@H](C(=O)NS(=O)(=O)C1=CC=CC(=C1)C2=CC3=C(C=C2)NN=C3)N)O.Cl.Cl	active
45500305	COC1=CC=C(C=C1)CNC(=O)CN2C(=O)N3C=CN4C(=CC(=N4)C5=CC=C(C=C5)OC)C3=N2	active
2831039	CCOC(=O)C1=C(OC(=C(C1C2=CN=CC=C2)C#N)N)C	active
155541792	CC(=NC1=CN(C(=C1)C(=O)NC2=CN(C(=C2)C(=O)NC3=CN(C(=C3)C(=O)NCCCN(C)C)C)C)C)N.C(=O)(C(F)(F)F)O.C(=O)(C(F)(F)F)O	active
50786004	CC1=CC(=C(C(=C1)C)NC(=O)CN2C(=O)N3C4=CC=CC=C4N=C(C3=N2)SC5=CC=CC(=C5)OC)C	active
155541820	CC(C)CCC1=C(N=C(S1)NC(=O)C2=CC(=CN2C)NC(=O)C3=CC(=CN3C)N=C(C4=CC=CC=C4)N)C(=O)NCCCN(C)C.C(=O)(C(F)(F)F)O.C(=O)(C(F)(F)F)O	active
53061658	CC1=C(C=CC(=C1)NC(=O)CN2C3=CC=CC=C3N4C(=NN=C4C(C)C)C2=O)Br	active
49663003	CC1=CC=C(C=C1)C2=NN3C(=NN(C3=O)CC(=O)NC4=CC=C(C=C4)C(=O)C)C=C2	active
50806240	CCOC1=CC=C(C=C1)C(=O)CSC2=NN=C3N2C=CN(C3=O)C4=CC=C(C=C4)Br	active
53082752	CC(C)C1=NN=C2N1C3=CC=CC=C3N=C2SCC(=O)NC4=CC(=CC=C4)Br	active
49666010	C1CCCN(CC1)S(=O)(=O)C2=CN3C(=NN(C3=O)CC4=CC=CC=C4F)C=C2	active
45501323	CC1=CC(=CC=C1)C2=NC(=C(O2)C)CSC3=NC4=CC=CC=C4N5C3=NN=C5C	active
155541862	CN1C2=C(C=C(C=C2)OC)C=C1C[N+](C)(C)C.[I-]	active
49665050	CC1=CC(=CC(=C1)N(CC2=CC=CC=C2F)S(=O)(=O)C3=CC=CN4C3=NN=C4C)C	active
49666113	CCC1=NN=C2N1C=C(C=C2)S(=O)(=O)N(CC3=CC(=CC=C3)F)C4=CC=C(C=C4)OC	active
91812653	CC1=C(C=CC=C1Cl)N2C=CN3C(=NN(C3=O)CC4=CC(=CC=C4)Cl)C2=O	active
155541907	CN1C=C(C=C1C(=O)NC2=CN(C(=C2)C(=O)NCCCN(C)C)C)NC(=O)CCC(=O)O.C(=O)(C(F)(F)F)O	active
49663335	CC1CCN(CC1)C2=NC=CN3C2=NN(C3=O)CC(=O)NCC4=CC=CC=C4OC	active
49662856	COC1=CC=C(C=C1)NC(=O)CN2C(=O)N3C=CN=C(C3=N2)SCC4=CC=C(C=C4)Cl	active
49666186	C1=CC=C(C(=C1)CN(C2=CC(=C(C=C2)F)F)S(=O)(=O)C3=CN4C=NN=C4C=C3)F	active
53074464	CC1=CC(=CC=C1)CN2C(=O)N3C4=C(C(=O)N(C3=N2)CCC5=CC=CC=C5)SC=C4	active
155541981	CN1C=C(C=C1C(=O)NCCC(=N)N)NC(=O)C2=CC(=CN2C)NC(=O)C3=C(N=C(S3)N)C(F)(F)F.C(=O)(C(F)(F)F)O	active
49663342	C1COCCN1C2=NC=CN3C2=NN(C3=O)CC(=O)NC4=CC5=C(C=C4)OCO5	active
44117312	CC1=CC(=C(C=C1)OC)NC(=O)CN2C(=O)N3C(=N2)C=CC(=N3)SCC4=CC=C(C=C4)Cl	active
155542011	CN1C=C(C=C1C(=O)NC2=CN(C(=C2)C(=O)NCCN3CCOCC3)CCCN=[N+]=[N-])NC(=O)C4=CC=C(C=C4)/C=C/C5=CC6=CC=CC=C6N=C5.C(=O)(C(F)(F)F)O.C(=O)(C(F)(F)F)O	active
49662914	CC1=CC(=C(C=C1)SC2=NC=CN3C2=NN(C3=O)CC(=O)NC4=CC=C(C=C4)Br)C	active
49662935	CC1=C(C(=CC=C1)C)NC(=O)CN2C(=O)N3C=CN=C(C3=N2)SC4=CC=CC(=C4)F	active
49663445	CCCN(C)C1=NC=CN2C1=NN(C2=O)CC(=O)NC3=C(C(=CC=C3)Cl)F	active
44117317	C1=CC=C(C(=C1)C(F)(F)F)NC(=O)CN2C(=O)N3C(=N2)C=CC(=N3)SCC4=CC=C(C=C4)Cl	active
45500304	COC1=CC=C(C=C1)C2=NN3C=CN4C(=NN(C4=O)CC(=O)NC5=CC(=C(C=C5)OC)Cl)C3=C2	active
49663378	COC1=C(C=C(C=C1)CCNC(=O)CN2C(=O)N3C=CN=C(C3=N2)N4CCOCC4)OC	active
49675271	CC1=C(C(=CC=C1)NC(=O)CSC2=NN=C3N2C=C(C=C3)C(=O)NC4=CC(=CC=C4)F)C	active
155542114	CN1C2=C(C=C(C=C2)OC)C=C1CN(C)CC3=CN(N=N3)CC4=CC=CC=C4	active
135504498	C1=CC=C2C(=C1)C(=CN2)/C=N/NC(=O)C3=CC=CC=C3N	active
53199602	CC1CCN(CC1)C(=O)CN2C(=O)N3C4=C(C(=O)N(C3=N2)CC5=CC=CO5)SC=C4	active
50806570	CCOC1=CC=C(C=C1)N2C=CN3C(=NN=C3SCC(=O)C4=CC=CC=C4)C2=O	active
352561	C1=CC=C(C=C1)C(=O)NC2=C(C=NC(=O)N2)F	active
49665037	CCC1=NN=C2N1C=CC=C2S(=O)(=O)N(CC3=CC=CC(=C3)C)C4=CC=C(C=C4)C(C)C	active
15672394	COC1=C2C=C(C(=NC2=C(C=C1)OC)Cl)C=O	active
45500122	CCOC1=CC=C(C=C1)NC(=O)CN2C(=O)N3C=CN4C(=CC(=N4)C5=CC=C(C=C5)Cl)C3=N2	active
44117366	CC(C)SC1=NN2C(=NN(C2=O)CC(=O)NC3=C(C=C(C=C3)Br)F)C=C1	active
45500433	COC1=C(C=C(C=C1)CNC(=O)CCC2=NN=C3N2C=CN4C3=CC(=N4)C5=CC=C(C=C5)Cl)OC	active
155542234	CC(C)CCN1C=C(C=C1C(=O)NCCCN(C)C)NC(=O)C2=CC(=CN2C)NC(=O)C3=CC(=CN3C)NC(=N)C4=CC5=CC=CC=C5N=C4.C(=O)(C(F)(F)F)O.C(=O)(C(F)(F)F)O	active
53074208	COC1=CC(=CC(=C1)NC(=O)CN2C(=O)N3C=NC4=C(C3=N2)C5=C(S4)CCCC5)OC	active
49675246	CCC1=CC=CC=C1NC(=O)CSC2=NN=C3N2C=C(C=C3)C(=O)NC4=CC(=CC=C4)F	active
50785932	CC1=CC(=CC=C1)SC2=NC3=CC=CC=C3N4C2=NN(C4=O)CC(=O)NC5=CC(=CC(=C5)C)C	active
155542298	CN1C=C(C=C1C(=O)NC2=CN(C(=C2)C(=O)NCCN3CCOCC3)C)NC(=O)C4=CN=C(C=C4)/C=C/C5=CC=C(C=C5)OC.C(=O)(C(F)(F)F)O.C(=O)(C(F)(F)F)O	active
49665082	CC1=NN=C2N1C=CC=C2S(=O)(=O)N(CC3=CC=CC=C3Cl)C4=CC(=C(C=C4)F)F	active
49665066	CCC1=CC=C(C=C1)N(CC2=CC(=CC(=C2)F)F)S(=O)(=O)C3=CC=CN4C3=NN=C4C	active
49666067	CC1=NN=C2N1C=C(C=C2)S(=O)(=O)N(CC3=CC(=CC(=C3)F)F)C4=CC=CC=C4	active
50806166	C1=CC=C(C=C1)N2C=CN3C(=NN=C3SCC(=O)NC4=CC(=CC=C4)F)C2=O	active
53074466	C1=CC=C(C=C1)CCN2C(=O)C3=C(C=CS3)N4C2=NN(C4=O)CC5=CC=C(C=C5)F	active
49663359	C1COCCN1C2=NC=CN3C2=NN(C3=O)CC(=O)NC4=C(C=CC(=C4)C(F)(F)F)Cl	active
155542391	CC1CN(N(C1=O)C(=O)OC(C)(C)C)S(=O)(=O)C2=CC=C(C=C2)[N+](=O)[O-]	active
49665017	CC(C)C1=CC=C(C=C1)N(CC2=CC(=CC=C2)Cl)S(=O)(=O)C3=CC=CN4C3=NN=C4	active
14196965	CN1C2=CC=CC=C2C=C1CN(C)CC=C=C.C(=O)(C(=O)O)O	active
50786374	CCCCOC1=CC=C(C=C1)C2=NN3C=CN4C(=NN=C4SCC(=O)NC5=C(C=CC(=C5)C)OC)C3=C2	active
45500132	COC1=CC(=C(C=C1)NC(=O)CN2C(=O)N3C=CN4C(=CC(=N4)C5=CC=C(C=C5)Cl)C3=N2)OC	active
49663324	CC1CCCN(C1)C2=NC=CN3C2=NN(C3=O)CC(=O)NC4=CC(=CC=C4)SC	active
50787813	C1CSCCN1C2=NC3=CC=CC=C3N4C2=NN(C4=O)CC(=O)NC5=CC=C(C=C5)Br	active
155542533	CN1C2=C(C=C(C=C2)O)C=C1CN(C)CC#C.Cl	active
50761832	CCCN1C(=O)C2=C(C=CS2)N3C1=NN=C3CCC(=O)NC(C)C45CC6CC(C4)CC(C6)C5	active
45499666	CC1=C(C=C(C=C1)NC(=O)CSC2=NN=C3N2C=CN4C3=CC(=N4)C5=CC=C(C=C5)OC)F	active
50804617	COC1=C(C=C(C=C1)C(=O)CSC2=NN=C3N2C=CN(C3=O)C4=CC=CC=C4)OC	active
49662838	CC1=CC(=C(C=C1)NC(=O)CN2C(=O)N3C=CN=C(C3=N2)SC4=CC=CC=C4)Br	active
44117381	CC1=CC(=C(C=C1)OC)NC(=O)CN2C(=O)N3C(=N2)C=CC(=N3)SC(C)(C)C	active
53082764	CC(C)C1=NN=C2N1C3=CC=CC=C3N=C2SCC(=O)NC4=CC(=C(C=C4)OC)Cl	active
45499896	CC1=C(C=C(C=C1)C2=NN3C=CN4C(=NN(C4=O)CC(=O)NC5=CC=C(C=C5)Cl)C3=C2)C	active
53082629	C1COC2=C(O1)C=CC(=C2)NC(=O)CSC3=NC4=CC=CC=C4N5C3=NN=C5	active
53061654	CC(C)C1=NN=C2N1C3=CC=CC=C3N(C2=O)CC(=O)NC4=C(C=C(C=C4)F)F	active
53199346	CC(C)CCNC(=O)CN1C(=O)N2C3=C(C(=O)N(C2=N1)CC(C)C)SC=C3	active
49666107	CC1=NN=C2N1C=C(C=C2)S(=O)(=O)N(CC3=CC=C(C=C3)OC)C4=CC=C(C=C4)OC	active
50768951	CC1=CC=C(C=C1)CN2C(=O)C3=CC=CC=C3N4C2=NN(C4=O)CC(=O)NC5=CC6=C(C=C5)OCCO6	active
53074375	CC(C)CCN1C(=O)C2=C(C=CS2)N3C1=NN(C3=O)CCOC4=CC=CC=C4	active
44117334	CC1=CC=C(C=C1)NC(=O)CN2C(=O)N3C(=N2)C=CC(=N3)SC4CCCCC4	active
49666207	CC1=NN=C2N1C=C(C=C2)S(=O)(=O)N(CC3=CC(=CC=C3)F)C4=CC(=CC=C4)Cl	active
45499909	CC1=C(C=C(C=C1)C2=NN3C=CN4C(=NN(C4=O)CC(=O)NC5=CC(=C(C=C5)OC)Cl)C3=C2)C	active
155542797	CCC1=CC=C(C=C1)NC2=NC(=C(S2)C3=NC4=CC=CC=C4C(=O)N3C5=CC=CC=C5)N	active
53061532	CC1=NN=C2N1C3=CC=CC=C3N(C2=O)CC(=O)NC4=CC(=C(C=C4)OC)Cl	active
364498	CC1=NC(=CC2=CC=C(C=C2)[N+](=O)[O-])C(=O)O1	active
44117404	CC(C)(C)SC1=NN2C(=NN(C2=O)CC(=O)NC3=CC=CC=C3C(F)(F)F)C=C1	active
155542850	CN1C=C(C=C1C(=O)NC2=CN(C(=C2)C(=O)NCCN3CCC(CC3)OCCOC)C)NC(=O)C4=CC=C(C=C4)/C=C/C5=CC6=CC=CC=C6N=C5	active
155542869	CC(C)(C)[Si](C)(C)O[C@H]1C[C@@H]([C@H]([C@@H]1/C=N\NC(=O)C2=CC=NC=C2)CC(=O)OC)Cl	active
155542871	CCOP(=O)(C(CC1=CN(N=N1)CC2=CN=C(N=C2N)C)C(=O)O)OCC.C(=O)(C(F)(F)F)O	active
50761920	CCCN1C(=O)C2=C(C=CS2)N3C1=NN=C3CCC(=O)NCCC45CC6CC(C4)CC(C6)C5	active
49815795	CC(C)C1=NN=C2N1C3=CC=CC=C3N(C2=O)CC(=O)NC4=CC(=C(C=C4)OC)Cl	active
49662692	COC1=CC(=CC=C1)OC2=NC=CN3C2=NN(C3=O)CC(=O)NC4=CC(=CC=C4)Br	active
155542964	CN1C(=CN=C1C(=O)N(C)CC2=CC=CC=C2)[N+](=O)[O-]	active
119002873	COC1=NC(=C(C=C1C#N)C#N)Cl	active
49666130	CC1=CC=C(C=C1)CN(C2=CC3=C(C=C2)OCO3)S(=O)(=O)C4=CN5C(=NN=C5C=C4)C	active
50804885	COC1=CC=CC(=C1)CSC2=NN=C3N2C=CN(C3=O)C4=CC=CC=C4OC	active
49662744	CC1=C(C(=CC=C1)OC2=NC=CN3C2=NN(C3=O)CC(=O)NCCCC4=CC=CC=C4)C	active
50786172	CCCCOC1=CC=C(C=C1)C2=NN3C=CN4C(=NN=C4SCC(=O)NC5=C(C=CC(=C5)C)C)C3=C2	active
50806173	CC1=C(C=C(C=C1)N2C=CN3C(=NN=C3SC(C)C(=O)NC4=CC5=C(C=C4)OCCO5)C2=O)C	active
155543051	CS(=O)(=O)C1=CC=C(C=C1)CNC(=O)C2=NC=C(N2)[N+](=O)[O-]	active
53074675	CCOC1=CC=C(C=C1)C(=O)CN2C(=O)N3C4=C(C(=O)N(C3=N2)CCC(C)C)SC=C4	active
49668652	CCC1=NN=C2N1C3=CC=CC=C3N=C2SCC(=O)NC4=C(C=CC(=C4)Cl)C	active
49662817	CCC1=CC=C(C=C1)NC(=O)CN2C(=O)N3C=CN=C(C3=N2)SC4=CC=CC=C4	active
50806588	COC1=CC=CC(=C1)N2C=CN3C(=NN=C3SCC4=CC(=CC=C4)F)C2=O	active
49658532	C1CN(CCN1C(=O)CCC2=NN=C3N2C=CN4C3=CC(=N4)C5=CC=CC=C5)C(=O)C6=CC=CO6	active
45500307	COC1=CC=C(C=C1)C2=NN3C=CN4C(=NN(C4=O)CC(=O)NCC5=CC=C(C=C5)Cl)C3=C2	active
155543127	C1CCC2=C(C1)C(=C3C4=CC=CC=C4N(C3=N2)CC5=CC=CC=C5)N	active
46507445	CC1=CC=C(C=C1)C2=NC(=C(O2)C)CSC3=NC4=CC=CC=C4N5C3=NN=C5C(C)C	active
49673085	C1CN(CCN1C2=CC=C(C=C2)F)C(=O)CN3C(=O)N4C=C(C=CC4=N3)C(=O)NCC5=CC=CC=C5	active
155543164	COC1=CC=CC(=C1C2=CC=C(C=C2)[N+](=O)[O-])NC3=CC=CC=C3	active
50806498	CC1=CC(=CC(=C1)NC(=O)CSC2=NN=C3N2C=CN(C3=O)C4=CC=C(C=C4)Br)C	active
155543183	CCOC1=NC2=NC(=C(C=C2C(=C1C#N)C3=CC=CC=C3)C(=O)O)C	active
49674251	CC1=C(N=C(O1)C2=CC=CC=C2)CSC3=NC4=CC=CC=C4N5C3=NN=C5C	active
155543196	CNC(=O)C1[C@H]([C@H]([C@@H](O1)N2C=NC3=C(N=C(N=C32)Cl)NCC4=CC(=CC=C4)I)O)O	active
49665064	CCC1=CC=C(C=C1)N(CC2=CC(=CC=C2)F)S(=O)(=O)C3=CC=CN4C3=NN=C4C	active
155543199	C1=CC=C2C(=C1)N=C(N2CC3=CN=C(C=C3)Cl)C4=CSC=N4	active
155543211	CN1C=C(C=C1C(=O)NC2=CN(C(=C2)C(=O)NC3=CN(C(=C3)C(=O)NCCN4CCOCC4)C)C)NC(=O)C5=C(C=C(C=C5)Cl)Cl.C(=O)(C(F)(F)F)O	active
50806300	CCOC1=CC=C(C=C1)N2C=CN3C(=NN=C3SCC(=O)NC4=CC=CC=C4C(F)(F)F)C2=O	active
50804722	COC1=CC=CC(=C1)C(=O)CSC2=NN=C3N2C=CN(C3=O)C4=CC=C(C=C4)F	active
155543256	CN1C=CN=C1C2C3=C(C=CC4=CC=CC=C43)OC5=NC6=C(CCCCC6)C(=C25)N	active
49664976	CC1=CC=C(C=C1)N(CC2=CC(=CC(=C2)F)F)S(=O)(=O)C3=CC=CN4C3=NN=C4C	active
49663110	C1=CC=C(C=C1)C2=NN3C(=NN(C3=O)CC4=NC(=NO4)C5=CC=C(C=C5)F)C=C2	active
49666156	CC1=NN=C2N1C=C(C=C2)S(=O)(=O)N(CC3=CC(=CC=C3)F)C4=CC(=CC=C4)F	active
45500287	CC1=CC(=C(C(=C1)C)NC(=O)CN2C(=O)N3C=CN4C(=CC(=N4)C5=CC=C(C=C5)OC)C3=N2)C	active
49663020	CC1=C(C=C(C=C1)NC(=O)CN2C(=O)N3C(=N2)C=CC(=N3)C4=CC=C(C=C4)Cl)F	active
49673080	C1OC2=C(O1)C=C(C=C2)NC(=O)CN3C(=O)N4C=C(C=CC4=N3)C(=O)NCC5=CC=CC=C5	active
50804670	COC1=CC=CC(=C1OC)CNC(=O)CSC2=NN=C3N2C=CN(C3=O)C4=CC=C(C=C4)F	active
155543365	CCC(CC)NNC(=O)C1=CNC2=CC=CC=C21.Cl	active
155543372	C[C@@H]1CC(=O)[C@]2([C@@H](O1)O[C@@H]3[C@H]([C@@H]([C@@H]([C@@H]([C@H]3O2)NC)O)NC)O)O.O.O.O.Cl.Cl.Cl	active
91812638	CC1=C(C=C(C=C1)N2C=CN3C(=NN(C3=O)CC4=CC=C(C=C4)C=C)C2=O)C	active
49664996	CCC1=NN=C2N1C=CC=C2S(=O)(=O)N(CC3=CC(=CC=C3)OC)C4=CC=C(C=C4)F	active
49667144	CC1=CC=CC=C1NC(=O)CN2C(=O)N3C(=N2)C=C(N=C3NC4=CC(=C(C=C4)F)C)C	active
155543387	C[C@@H]1[C@@H](CC[C@]2(C1CC[C@]3(C2[C@@H](CC\4[C@@]3(C[C@@H](/C4=C(/CCC=C(C)C)\C(=O)OC(=NC5CCCCC5)NC6CCCCC6)OC(=O)C)C)O)C)C)O	active
49665059	CCC1=CC=C(C=C1)N(CC2=CC=C(C=C2)C)S(=O)(=O)C3=CC=CN4C3=NN=C4C	active
53028742	CC(=O)NC1=CC=C(C=C1)NC(=O)CSC2=NC3=CC=CC=C3N4C2=NN=C4	active
50774513	CN1C(=O)C2=C(C=C(C=C2)C(=O)NC3CCCC3)N4C1=NN=C4SCC(=O)NC5=C(C=CC(=C5)F)F	active
49662846	CC1=CC(=CC=C1)SC2=NC=CN3C2=NN(C3=O)CC(=O)N4CCN(CC4)C5=CC=CC=C5OC	active
155543438	C1=CC=C(C=C1)CN2C3=C(C(=CC=C3)Cl)N=C2C4=CSC=N4	active
49663301	COC1=CC(=CC(=C1)NC(=O)CN2C(=O)N3C=CN=C(C3=N2)N4CCCC4)OC	active
49662860	CSC1=CC=CC(=C1)NC(=O)CN2C(=O)N3C=CN=C(C3=N2)SCC4=CC=C(C=C4)Cl	active
50806464	C1=CC=C(C=C1)CSC2=NN=C3N2C=CN(C3=O)C4=CC=C(C=C4)Br	active
53028618	CC1=C(C(=CC=C1)OC2=NC3=CC=CC=C3N4C2=NN(C4=O)CC(=O)NCC5=CC=CO5)C	active
45499913	CC1=CC(=C(C=C1)C)NC(=O)CN2C(=O)N3C=CN4C(=CC(=N4)C5=CC(=C(C=C5)C)C)C3=N2	active
45499107	C1CCN(CC1)C2=NC3=CC=CC=C3N4C2=NN=C4CCC(=O)NCC5=CC6=C(C=C5)OCO6	active
155543505	CCN(CC)CC.C[C@H](CC1[C@H]([C@H]([C@@H]([C@H](O1)[C@H](CO)O)O)O)O)OP(=O)(O)OC[C@@H]2[C@H]([C@H]([C@@H](O2)N3C=NC4=C(N=CN=C43)N)O)O	active
24975615	CCOC(=O)C1=CNC2=C1C=C(C=C2)OC	active
49666070	CCC1=NN=C2N1C=C(C=C2)S(=O)(=O)N(CC3=CC(=C(C=C3)OC)F)C4=CC=CC=C4	active
50806408	CC1=CC(=CC=C1)CSC2=NN=C3N2C=CN(C3=O)C4=CC=C(C=C4)Br	active
49664972	CCC1=NN=C2N1C=CC=C2S(=O)(=O)N(CC3=CC(=CC=C3)OC)C4=CC=CC(=C4)C	active
50806401	CC1=C(C=CC=C1Cl)N2C=CN3C(=NN=C3SCC(=O)C4=CNC5=C4C=C(C=C5)OC)C2=O	active
155543585	C1[C@@H]([C@@H]([C@H]([C@@H]1OC(=O)C2=CC=CC=C2)/C=C/[C@H](CCC3=CC=CC=C3)O)CC=NNC(=O)C4=CC=NC=C4)O	active
45499671	CC1=CC(=C(C=C1)NC(=O)CSC2=NN=C3N2C=CN4C3=CC(=N4)C5=CC=C(C=C5)OC)Cl	active
53061529	CC1=NN=C2N1C3=CC=CC=C3N(C2=O)CC(=O)NC4CCCC4	active
2786716	C1COCCN1C2=C(C(=C(C(=N2)N)C#N)C3=CC=CC=C3)C#N	active
98783	C1=CC=C2C(=C1)C=C(N2)CO	active
50785943	CC1=CC(=CC=C1)SC2=NC3=CC=CC=C3N4C2=NN(C4=O)CC(=O)NC5=C(C=C(C=C5C)C)C	active
50806580	C1CN(CCN1C2=CC=C(C=C2)F)C(=O)CSC3=NN=C4N3C=CN(C4=O)C5=CC=CC=C5	active
50806334	CC(C(=O)NC1=CC=C(C=C1)OC)SC2=NN=C3N2C=CN(C3=O)C4=CC=CC=C4	active
50806536	COC1=CC=CC(=C1)N2C=CN3C(=NN=C3SCC4=CC=C(C=C4)Cl)C2=O	active
49662979	CC1=CC=C(C=C1)NC(=O)CN2C(=O)N3C(=N2)C=CC(=N3)C4=CC=CC=C4	active
45499678	CCOC(=O)N1CCN(CC1)C(=O)CCC2=NN=C3N2C=CN4C3=CC(=N4)C5=CC=CC=C5	active
12348809	C1=CC=C(C=C1)C[C@@H](C(=O)N)NC(=O)C2=CN=CC=C2	active
49665950	C1CCN(C1)S(=O)(=O)C2=CN3C(=NN(C3=O)CC4=CC(=CC=C4)C(F)(F)F)C=C2	active
155543763	C1[C@H]\2[C@H]([C@@H]([C@H]1Cl)C/C2=N/NC(=O)C3=CC=NC=C3)CO	active
49663119	CC1=CC=C(C=C1)C2=NN3C(=NN(C3=O)CC4=NC(=NO4)C5=CC=C(C=C5)OC(F)(F)F)C=C2	active
50804931	COC1=CC=CC=C1N2C=CN3C(=NN=C3SCC(=O)NCC4=CC=C(C=C4)Cl)C2=O	active
129012033	C1=CC(=CC=C1C2=NN=C3N2C(=CN=C3)OCCC4=CC(=C(C=C4)F)F)Cl	active
49665077	CC1=NN=C2N1C=CC=C2S(=O)(=O)N(CC3=CC(=CC=C3)F)C4=CC=C(C=C4)C(C)C	active
45499109	C1CCN(CC1)C2=NC3=CC=CC=C3N4C2=NN=C4CCC(=O)NCC5=CC=C(C=C5)F	active
70675447	CCOC(=O)C1=C(N=C(C(=C1C2=CC=CC=C2)C#N)N=NC3=NC(=C(C(=C3C#N)C4=CC=CC=C4)C(=O)OCC)C)C	active
49667153	CC1=CC2=NN(C(=O)N2C(=N1)NC3=CC(=C(C=C3)F)C)CC(=O)NC4=CC(=C(C=C4)F)F	active
155543827	CN1CC(=C)N2C1=NC=C(C2=N)C#N	active
50785988	CC1=CC(=CC(=C1)NC(=O)CN2C(=O)N3C4=CC=CC=C4N=C(C3=N2)SC5=CC=CC(=C5)OC)C	active
771262	C1=CC=C2C(=C1)C=CC=C2C(=O)NN=CC3=CNC4=CC=CC=C43	active
9578045	C=CC1=C(N2[C@@H]([C@@H](C2=O)NC(=O)/C(=N/OCC(=O)O)/C3=CSC(=N3)N)SC1)C(=O)O.O.O.O	active
45499676	COC1=CC=C(C=C1)C2=NN3C=CN4C(=NN=C4SCC(=O)NCC5=CC=CC=C5Cl)C3=C2	active
53061599	CCC1=NN=C2N1C3=CC=CC=C3N(C2=O)CC(=O)NC4=CC=C(C=C4)NC(=O)C	active
50806176	COC1=CC=CC(=C1)N2C=CN3C(=NN=C3SCC4=CC=C(C=C4)C=C)C2=O	active
49662939	C1=CC(=CC(=C1)Br)NC(=O)CN2C(=O)N3C=CN=C(C3=N2)SC4=CC=CC(=C4)F	active
49666106	CC1=NN=C2N1C=C(C=C2)S(=O)(=O)N(CC3=CC(=CC=C3)OC)C4=CC=C(C=C4)OC	active
50806311	CC1=CC=C(C=C1)C(=O)CSC2=NN=C3N2C=CN(C3=O)C4=CC(=CC=C4)OC	active
73842751	C1C(C12C(=O)OC(=N2)C3=CC=CC=C3)C4=CC=C(C=C4)[N+](=O)[O-]	active
53028431	CC1=CC=CC=C1OC2=NC3=CC=CC=C3N4C2=NN(C4=O)CC(=O)NC5=CC=CC(=C5)C(F)(F)F	active
49662956	COC1=CC=CC=C1CNC(=O)CN2C(=O)N3C=CN=C(C3=N2)SCC4=CC=C(C=C4)Cl	active
50806444	C1=CC=C(C=C1)N2C=CN3C(=NN=C3SCC(=O)NC4=CC=C(C=C4)Cl)C2=O	active
50806247	C1=CC=C(C=C1)N2C=CN3C(=NN=C3SCC(=O)NC4=C(C=C(C=C4)Br)F)C2=O	active
4214199	CC1=NN=C(S1)SCC2=C(N3C(C(C3=O)NC(=O)CN4C=NN=N4)SC2)C(=O)[O-].[Na+]	active
16875949	CCC1=CC=C(C=C1)NC(=O)CN2C(=O)N3C=CN(C(=O)C3=N2)C4=CC=C(C=C4)Br	active
50787707	C1COCCN1C2=NC3=CC=CC=C3N4C2=NN(C4=O)CC(=O)NC5=CC=CC=C5Br	active
45499657	COC1=CC=C(C=C1)C2=NN3C=CN4C(=NN=C4SCC(=O)NC5=CC=CC=C5F)C3=C2	active
49663307	CC1=C(C=C(C=C1)NC(=O)CN2C(=O)N3C=CN=C(C3=N2)N4CCCC4)Cl	active
50806198	CC1=CC(=C(C=C1)NC(=O)CSC2=NN=C3N2C=CN(C3=O)C4=CC(=C(C=C4)C)C)Cl	active
49663388	C1CN(CCN1C2=CC=CC=C2)C3=NC=CN4C3=NN(C4=O)CC(=O)NC5=CC6=C(C=C5)OCO6	active
155544109	CC(C)(CO)[C@@H](C(=O)NCCCC1=CN(N=N1)C[C@@H]2[C@H]([C@H]([C@@H](O2)N3C=CC(=NC3=O)N)O)O)O	active
155544110	C1[C@@H]([C@@H]([C@H]([C@@H]1O)/C=C/[C@H](COC2=CC=CC=C2)O)C/C=N/NC(=O)C3=CC=NC=C3)O	active
155544119	CNCC1=CN(C2=C1C=C(C=C2)OC)C.Cl	active
91933855	C1=CC(=C(C=C1NC(=O)C(CCCl)C(=O)NC2=CC(=C(C=C2)Cl)C(F)(F)F)C(F)(F)F)Cl	active
50806396	COC1=C(C=C(C=C1)C(=O)CSC2=NN=C3N2C=CN(C3=O)C4=CC(=CC=C4)OC)OC	active
49662713	CC1=CC=C(C=C1)OC2=NC=CN3C2=NN(C3=O)CC(=O)NCC4=CC=C(C=C4)SC	active
49666171	CC1=CC=C(C=C1)CN(C2=CC=C(C=C2)F)S(=O)(=O)C3=CN4C(=NN=C4C=C3)C	active
155544144	CN1C=C(C=C1C(=O)NC2=NC(=C(S2)CCC3=CC=CC=C3)C(=O)NCCN4CCOCC4)N=C(C5=CC=C(C=C5)OC)N.C(=O)(C(F)(F)F)O.C(=O)(C(F)(F)F)O	active
53082738	CCC1=NN=C2N1C3=CC=CC=C3N=C2SCC(=O)NCC4=CC=CC=C4Cl	active
56685250	CC1=CC=C(C=C1)C2=NN3C=CN4C(=NN(C4=O)CC(=O)NC5=CC=CC=C5Cl)C3=C2	active
49662899	COC1=C(C=C(C=C1)NC(=O)CN2C(=O)N3C=CN=C(C3=N2)SC4CCCCC4)Cl	active
49662863	CCOC(=O)C1=CC=C(C=C1)NC(=O)CN2C(=O)N3C=CN=C(C3=N2)SCC4=CC=C(C=C4)Cl	active
91812615	C1=CC=C(C=C1)N2C=CN3C(=NN(C3=O)CC4=CC=CC=C4Cl)C2=O	active
49662842	CC1=CC(=CC=C1)SC2=NC=CN3C2=NN(C3=O)CC(=O)NC4=CC(=C(C=C4)OC)Cl	active
49662782	CC1=CC(=CC(=C1)OC2=NC=CN3C2=NN(C3=O)CC(=O)NC4=CC(=CC=C4)Cl)C	active
155544234	CN(CC#C)C1=NC(=C(C(=C1C#N)C2=CC=CC=C2)C#N)SC3=CC=CC=C3	active
45500140	C1OC2=C(O1)C=C(C=C2)NC(=O)CN3C(=O)N4C=CN5C(=CC(=N5)C6=CC=C(C=C6)Cl)C4=N3	active
49667122	CC1=CC(=CC=C1)N(C)C(=O)CN2C(=O)N3C(=N2)C=C(N=C3NC4=CC(=C(C=C4)C)F)C	active
155544309	CN1C=C(C=C1C(=O)NC2=CN(C(=C2)C(=O)NCCC(=N)N)C)NC(=O)C3=CC=C(C=C3)/C=C/C4=CC5=CC=CC=C5N=C4.C(=O)(C(F)(F)F)O.C(=O)(C(F)(F)F)O	active
45499677	COC1=CC=C(C=C1)C2=NN3C=CN4C(=NN=C4SCC(=O)NCC5=CC=C(C=C5)Cl)C3=C2	active
49662823	COC1=CC=CC=C1NC(=O)CN2C(=O)N3C=CN=C(C3=N2)SC4=CC=CC=C4	active
49667109	CC1=CC=C(C=C1)NC(=O)CN2C(=O)N3C(=N2)C=C(N=C3NC4=CC=C(C=C4)F)C	active
49662892	C1CCC(CC1)SC2=NC=CN3C2=NN(C3=O)CC(=O)NC4=CC(=C(C=C4)F)Cl	active
155544361	CNCC1=CC2=C(N1C)C=CC(=C2)OC.Cl	active
154731859	CN1C=C(C=C1C(=O)NC2=CN(C(=C2)C(=O)NCCC(=N)N)C)NC(=O)C3=CN=C(C=C3)/C=C/C4=CC=C(C=C4)OC.C(=O)(C(F)(F)F)O.C(=O)(C(F)(F)F)O	active
49662992	C1=CC=C(C=C1)C2=NN3C(=NN(C3=O)CC(=O)NC4=CC(=CC=C4)Cl)C=C2	active
50806193	C1COC2=C(O1)C=CC(=C2)NC(=O)CSC3=NN=C4N3C=CN(C4=O)C5=CC=CC=C5	active
49667148	CC1=CC2=NN(C(=O)N2C(=N1)NC3=CC(=C(C=C3)F)C)CC(=O)NC4CCCCC4	active
50804728	C1=CC=C(C=C1)N2C=CN3C(=NN=C3SCC#N)C2=O	active
49666182	CCC1=NN=C2N1C=C(C=C2)S(=O)(=O)N(CC3=CC=C(C=C3)OC)C4=CC=C(C=C4)F	active
49663162	CCN(CCCNC(=O)CCC1=NN=C2N1N=C(C=C2)C3=CC(=C(C=C3)C)C)C4=CC=CC=C4	active
10356567	C1=NC2=C(N=C(N=C2N1[C@@H]3[C@H]([C@H]([C@@H](O3)CO)O)O)F)N	active
50786406	CC1=CC=C(C=C1)C2=NN3C=CN4C(=NN=C4SCC(=O)NC5=CC(=CC=C5)Br)C3=C2	active
49667177	COC(=O)C1=CC=C(C=C1)NC(=O)CN2C(=O)N3C=CC(=NC3=N2)N4CCCCCC4	active
49662975	C1CCC(CC1)NC(=O)CN2C(=O)N3C=CN=C(C3=N2)SCC4=CC=CC=C4	active
53010716	CC(C)CCN1C(=O)C2=C(C=CS2)N3C1=NN(C3=O)CC(=O)N	active
49663130	CC1=C(C=C(C=C1)C2=NN3C(=NN=C3CCC(=O)N4CCN(CC4)C(=O)C5=CC=CO5)C=C2)C	active
49663429	CC1CC(CN(C1)C2=NC=CN3C2=NN(C3=O)CC(=O)NCC4=CC=C(C=C4)OC)C	active
49665051	CC1=CC(=CC(=C1)N(CC2=CC(=CC=C2)F)S(=O)(=O)C3=CC=CN4C3=NN=C4C)C	active
45499497	C1=CC=C(C=C1)CCNC(=O)CSC2=NN=C3N2C=CN4C3=CC(=N4)C5=CC=C(C=C5)F	active
50804980	COC1=C(C=C(C=C1)NC(=O)CSC2=NN=C3N2C=CN(C3=O)C4=CC(=CC=C4)F)OC	active
50806331	C1=CC=C(C=C1)N2C=CN3C(=NN=C3SCC(=O)NC4=C(C=C(C=C4)F)F)C2=O	active
155544601	C1CCC2=C(C1)C(=C3CC(C(=O)NC3=N2)C4=CC=CC=C4)N	active
49661339	C1CCN(C1)S(=O)(=O)C2=CC=CN3C2=NN(C3=O)CC4=CC(=CC=C4)C(F)(F)F	active
155544631	CCC1=CC=C(C=C1)N2C(=NC3=CC=CC=C3C2=O)C4=C(N=C(S4)NC5=CC=CC=C5)N	active
49815856	CCCC1=NN=C2N1C3=CC=CC=C3N(C2=O)CC(=O)NC4=CC(=CC=C4)Br	active
49666187	C1=CC(=CC(=C1)F)CN(C2=CC(=C(C=C2)F)F)S(=O)(=O)C3=CN4C=NN=C4C=C3	active
53074392	CC(C)CN1C(=O)C2=C(C=CS2)N3C1=NN(C3=O)CC4=CC=C(C=C4)Br	active
49675275	CC(=O)C1=CC=C(C=C1)NC(=O)CN2C(=O)N3C=C(C=CC3=N2)C(=O)NC4=CC=C(C=C4)OC	active
49666095	CC1=CC(=CC=C1)CN(C2=CC=C(C=C2)OC)S(=O)(=O)C3=CN4C=NN=C4C=C3	active
53074229	CC1=CC(=C(C(=C1)C)NC(=O)CN2C(=O)N3C=NC4=C(C3=N2)C5=C(S4)CCCC5)C	active
50804619	COC1=CC=C(C=C1)NC(=O)CSC2=NN=C3N2C=CN(C3=O)C4=CC=CC=C4	active
49664967	CC1=CC(=CC=C1)N(CC(=O)OC(C)(C)C)S(=O)(=O)C2=CC=CN3C2=NN=C3C	active
155544753	CN1C=C(C=C1C(=O)NC2=NC(=C(S2)C3CCCCC3)C(=O)NCCN4CCOCC4)NC(=O)C5=CC=C(C=C5)/C=C/C6=CC7=CC=CC=C7N=C6.C(=O)(C(F)(F)F)O.C(=O)(C(F)(F)F)O	active
49662813	C1CCN(C1)C2=NC3=C(S2)C4=NN(C(=O)N4C=N3)CC(=O)NC5=CC=CC=C5Br	active
56685259	CCOC1=CC=C(C=C1)NC(=O)CN2C(=O)N3C=CN4C(=CC(=N4)C5=CC=C(C=C5)C)C3=N2	active
16727326	CC1=C2CCN(C2=C3C=C(C=CC3=N1)OC4=CC=CC=C4)CCC5=CC=CC=C5	active
53061626	CC(C)C1=NN=C2N1C3=CC=CC=C3N(C2=O)CC(=O)NC4=CC=CC=C4OC	active
155544813	CN1C=C(C=C1C(=O)NC2=CN(C(=C2)C(=O)NCCN3CCOCC3)C)NC(=O)C4=CC5=C(C=C4)N=C(C=C5)/C=C/C6=CC=C(C=C6)SC.C(=O)(C(F)(F)F)O	active
49666101	COC1=CC=C(C=C1)N(CC2=CC=C(C=C2)Cl)S(=O)(=O)C3=CN4C=NN=C4C=C3	active
155544831	CN1C=C(C=C1C(=O)NC2=CN(C(=C2)C(=O)NCCN3CCOCC3)C)NC(=O)C4=CC=C(C=C4)C(=O)OC.C(=O)(C(F)(F)F)O	active
49658499	C1CN(CCN1C2=CC=C(C=C2)F)C(=O)CN3C(=O)N4C(=N3)C=CC(=N4)SC5=CC=CC=C5	active
155544843	CC(=O)NC1=CN(C(=C1)C(=O)NC2=CN(C(=C2)C(=O)NCCC(=N)N)C)C.C(=O)(C(F)(F)F)O	active
53061509	CC1=NN=C2N1C3=CC=CC=C3N(C2=O)CC(=O)NC4=CC=CC=C4Br	active
49662990	COC(=O)C1=CC(=CC=C1)NC(=O)CN2C(=O)N3C(=N2)C=CC(=N3)C4=CC=CC=C4	active
53082644	COC1=CC=CC=C1N2CCN(CC2)C(=O)CSC3=NC4=CC=CC=C4N5C3=NN=C5	active
49663405	COC1=CC=C(C=C1)CNC(=O)CN2C(=O)N3C=CN=C(C3=N2)N4CCN(CC4)C5=CC=CC=C5	active
49667192	C1CC2=CC=CC=C2N(C1)C(=O)CN3C(=O)N4C=CC(=NC4=N3)NC5=CC=C(C=C5)F	active
155544923	CN(CC#C)C1=C(C=C(C(=N1)NCCCCC2CCN(CC2)CC3=CC=CC=C3)C#N)C#N	active
155544928	C1[C@@H]([C@@H]([C@H]([C@@H]1O)/C=C/[C@H](CCC2=CC=CC=C2)O)CC=NNC(=O)C3=CC=NC=C3)O	active
46507772	COC(=O)C1=CC=C(C=C1)NC(=O)CN2C(=O)N3C(=N2)C=CC(=N3)S(=O)(=O)C4=CC=CC=C4	active
155544963	CN1C(=CN=C1C(=O)NCC2=CC=CC=N2)[N+](=O)[O-].C(=O)(C(F)(F)F)O	active
45500141	C1COC2=C(O1)C=CC(=C2)NC(=O)CN3C(=O)N4C=CN5C(=CC(=N5)C6=CC=C(C=C6)Cl)C4=N3	active
49675249	CCOC(=O)C1=CC=CC=C1NC(=O)CSC2=NN=C3N2C=C(C=C3)C(=O)NC4=CC(=CC=C4)F	active
50829518	CCCCN(C)C1=NN2C(=NN=C2CCC3=NC(=NO3)C4=CC(=CC(=C4)OC)OC)C=C1	active
49662932	CCC1=CC=CC=C1SC2=NC=CN3C2=NN(C3=O)CC(=O)NC4=CC(=C(C=C4)OC)Cl	active
45499476	C1=CC(=CC(=C1)NC(=O)CSC2=NN=C3N2C=CN4C3=CC(=N4)C5=CC=C(C=C5)F)C#N	active
53082761	CCOC(=O)C1=CC=C(C=C1)NC(=O)CSC2=NC3=CC=CC=C3N4C2=NN=C4C(C)C	active
155545075	CC1=CC=CC=C1C2=C(C(=NC3=C2S(=O)(=O)OC3(C)C)N)C=N	active
45499344	CCOC(=O)C1CCN(CC1)C2=NC3=CC=CC=C3N4C2=NN(C4=O)CC(=O)NC5=CC=CC=C5F	active
690958	C1=CC=C2C(=C1)C=C(C(=N2)Cl)C=O	active
50804941	C1=CC=C(C(=C1)CSC2=NN=C3N2C=CN(C3=O)C4=CC=C(C=C4)F)F	active
53074496	CC1=CC(=CC=C1)CN2C(=O)N3C4=C(C(=O)N(C3=N2)CC5=CC=CC=C5OC)SC=C4	active
44117408	CC1=C(C=CC(=C1)NC(=O)CN2C(=O)N3C(=N2)C=CC(=N3)SC(C)(C)C)Br	active
49658502	CC1=CC=C(C=C1)SC2=NN3C(=NN(C3=O)CC(=O)NC4=CC(=CC=C4)Cl)C=C2	active
53043265	CC1=CC=CC=C1OC2=NC3=CC=CC=C3N4C2=NN(C4=O)CC(=O)NCC5=CC6=C(C=C5)OCO6	active
53074459	C1=CC=C(C=C1)CCN2C(=O)C3=C(C=CS3)N4C2=NN(C4=O)CC5=CC=CC=C5Cl	active
50806213	C1=CC=C2C(=C1)C(=CN2)C(=O)CSC3=NN=C4N3C=CN(C4=O)C5=CC(=C(C=C5)F)F	active
50806468	CCOC1=CC=C(C=C1)N2C=CN3C(=NN=C3SCC(=O)NC4=C(C=C(C=C4)C)Cl)C2=O	active
53082729	CCC1=NN=C2N1C3=CC=CC=C3N=C2SCC(=O)NC4=C(C=C(C=C4)C)Br	active
50806591	CC(C(=O)NC1=CC(=CC(=C1)OC)OC)SC2=NN=C3N2C=CN(C3=O)C4=CC(=CC=C4)OC	active
49673433	CCC(C)NC(=O)CSC1=NN=C2N1C=CN(C2=O)CC3=CC=C(C=C3)F	active
49666074	CC1=CC(=CC=C1)N(CC2=CC=CC=C2F)S(=O)(=O)C3=CN4C=NN=C4C=C3	active
49662709	CC1=CC=C(C=C1)OC2=NC=CN3C2=NN(C3=O)CC(=O)NCCC4=CCCCC4	active
50806174	COC1=CC=CC(=C1)N2C=CN3C(=NN=C3SCC4=C(C=CC=C4Cl)F)C2=O	active
50806211	COC1=CC=C(C=C1)C(=O)CSC2=NN=C3N2C=CN(C3=O)C4=CC=C(C=C4)Br	active
155545368	C=C1CN(C2=C(C(=C(C(=N)N12)C#N)C3=CC=CC=C3)C#N)CC4=CC=CC=C4	active
49663422	CC1CC(CN(C1)C2=NC=CN3C2=NN(C3=O)CC(=O)NC4=CC=CC(=C4)C(F)(F)F)C	active
49662883	C1CCC(CC1)SC2=NC=CN3C2=NN(C3=O)CC(=O)NC4=CC=C(C=C4)C#N	active
53082633	CC(C)C1=CC=C(C=C1)NC(=O)CSC2=NC3=CC=CC=C3N4C2=NN=C4	active
45499394	C1OC2=C(O1)C=C(C=C2)NC(=O)CN3C(=O)N4C=NC5=C(C4=N3)SC=C5	active
49662895	CC1=C(C=C(C=C1)NC(=O)CN2C(=O)N3C=CN=C(C3=N2)SC4CCCCC4)F	active
155545441	CN1C=C(C=C1C(=O)NC2=CN(C(=C2)C(=O)NCCN3CCOCC3)C)NC(=O)C4=CC=C(C=C4)/C=C/C5=CC6=NON=C6C=C5.C(=O)(C(F)(F)F)O	active
49663142	CC1=CC=C(C=C1)C2=NN3C(=NN=C3CCC(=O)NCC4=CC=C(C=C4)Br)C=C2	active
49662731	CC1=C(C(=CC=C1)OC2=NC=CN3C2=NN(C3=O)CC(=O)NC4=CC=CC=C4C(F)(F)F)C	active
45499629	CC(C)CCNC(=O)CSC1=NN=C2N1C=CN3C2=CC(=N3)C4=CC=CC=C4	active
49666183	C1=CC=C(C=C1)CN(C2=CC(=C(C=C2)F)F)S(=O)(=O)C3=CN4C=NN=C4C=C3	active
49666123	C1OC2=C(O1)C=C(C=C2)N(CC3=CC=CC=C3F)S(=O)(=O)C4=CN5C=NN=C5C=C4	active
49815805	CC(C)C1=NN=C2N1C3=CC=CC=C3N(C2=O)CC(=O)NC4=CC(=CC=C4)Br	active
155545542	CCOC(=O)C1=C(NC2=NC3=C(CCCC3)C(=C2C1C4=CC=CC=C4OC)N)C.Cl	active
50786151	CCCCOC1=CC=C(C=C1)C2=NN3C=CN4C(=NN=C4SCC(=O)NC5=CC(=C(C=C5)C)F)C3=C2	active
155545595	CN1C=C(C=C1C(=O)NC2=CN(C(=C2)C(=O)NCCC(=N)N)C)NC(=O)C3=CC=C(C=C3)/C=C/C4=CC(=CC=C4)OC.C(=O)(C(F)(F)F)O	active
53082753	CC(C)C1=NN=C2N1C3=CC=CC=C3N=C2SCC(=O)NC4=CC=C(C=C4)Br	active
49662968	CC1=C(C=C(C=C1)NC(=O)CN2C(=O)N3C=CN=C(C3=N2)SCC4=CC=CC=C4)C	active
53074694	CCCCN1C(=O)C2=C(C=CS2)N3C1=NN(C3=O)CC(=O)C4=C(C=C(C=C4)C)C	active
49667130	CC1=CC(=CC(=C1)NC2=NC(=CC3=NN(C(=O)N32)CC(=O)NC4=CC=C(C=C4)OC)C)C	active
53082792	CC(C)C1=NN=C2N1C3=CC=CC=C3N=C2SCC(=O)N4CCN(CC4)C5=CC=CC=C5OC	active
155545629	C1=CN=CC=C1C(=O)N/N=C/CCCO	active
155545648	CC(C)(C)OC(=O)N1C(C(CN1S(=O)(=O)C2=CC=C(C=C2)[N+](=O)[O-])CC3=CC=CC=C3)O	active
49666154	CC1=NN=C2N1C=C(C=C2)S(=O)(=O)N(CC3=CC(=CC=C3)OC)C4=CC(=CC=C4)F	active
49662615	COC(=O)C1=CC=CC=C1NC(=O)CN2C(=O)N3C=CN=C(C3=N2)OC4=CC=CC=C4	active
53199420	CCCCN1C(=O)C2=C(C=CS2)N3C1=NN(C3=O)CC(=O)NC(C)C	active
49663095	CC1=C(C=C(C=C1)C2=NN3C(=NN(C3=O)CC4=CC(=CC(=C4)F)F)C=C2)C	active
155545721	C1=CC=C2C(=C1)N=C(N2CC3=CC=C(C=C3)[N+](=O)[O-])C4=CSC=N4	active
49663055	CC1=C(C=C(C=C1)C2=NN3C(=NN(C3=O)CC(=O)N4CCN(CC4)C5=CC=C(C=C5)F)C=C2)C	active
60093267	CC1=CC(=NO1)NS(=O)(=O)C2=CC=C(C=C2)C3=C(C=C(C=C3)F)F	active
2064010	COC1=CC2=NC(=C(C=C2C=C1)C=O)Cl	active
95721	CCOC(=O)C1=CC2=C(N1)C=CC(=C2)OCC3=CC=CC=C3	active
49663453	CCCN(C)C1=NC=CN2C1=NN(C2=O)CC(=O)NC3=CC(=C(C=C3)OC)Cl	active
50806413	CCC(C(=O)NC1=C(C=CC(=C1)F)F)SC2=NN=C3N2C=CN(C3=O)C4=CC=C(C=C4)OCC	active
50787684	C1COCCN1C2=NC3=CC=CC=C3N4C2=NN(C4=O)CC(=O)NCC5=CC=CC=C5Cl	active
155545792	CC(C)C1=C(N=C(S1)NC(=O)C2=CC(=CN2C)NC(=O)C3=CC(=CN3C)NC(=O)C4=CC(=C(N=C4)Cl)Cl)C(=O)NCCCN(C)C.C(=O)(C(F)(F)F)O	active
134112267	C1=CC=C(C=C1)CCNNC(=O)CC2=CNC3=CC=CC=C32	active
49658513	C1COC2=C(O1)C=CC(=C2)NC(=O)CN3C(=O)N4C(=N3)C=CC(=N4)SC5=CC=CC(=C5)F	active
49666215	CC1=C(C=C(C=C1)N(CC2=CC=CC=C2)S(=O)(=O)C3=CN4C=NN=C4C=C3)F	active
49667168	CCC1=CC=C(C=C1)NC(=O)CN2C(=O)N3C(=N2)C=C(N=C3NC4=CC(=C(C=C4)C)F)C	active
16875955	C1=CC(=CC=C1N2C=CN3C(=NN(C3=O)CC(=O)NC4=C(C=C(C=C4)F)F)C2=O)Br	active
49663074	C1=CC=C(C=C1)C2=NN3C(=NN(C3=O)CC4=CC(=CC=C4)Cl)C=C2	active
49658510	C1=CC(=CC(=C1)SC2=NN3C(=NN(C3=O)CC(=O)NC4=CC=C(C=C4)Cl)C=C2)F	active
49663371	C1COCCN1C2=NC=CN3C2=NN(C3=O)CC(=O)NCC4=CC=C(C=C4)F	active
53074701	CCCN1C(=O)C2=C(C=CS2)N3C1=NN(C3=O)CC(=O)C4=C(C=CC(=C4)C)C	active
2737745	CC1=C2C(C(=C(OC2=NN1)N)C#N)C3=CC(=CC=C3)[N+](=O)[O-]	active
71506854	CC1=C(OC2=CC=CC=C12)CN(C)C(=O)/C=C/C3=CC4=C(NC(=O)C4(C)C)N=C3	active
44117351	COC1=C(C=C(C=C1)Cl)NC(=O)CN2C(=O)N3C(=N2)C=CC(=N3)SC4=CC=CC=C4	active
155545944	CN(CC#C)C1=NC(=C(C(=C1C#N)C2=CC=CC=C2)C#N)Cl	active
53028770	CCOC(=O)C1=CC(=CC=C1)NC(=O)CSC2=NC3=CC=CC=C3N4C2=NN=C4C(C)C	active
50806238	CCOC1=CC=C(C=C1)C(=O)CSC2=NN=C3N2C=CN(C3=O)C4=CC=C(C=C4)OCC	active
49665010	CC1=CC=CC=C1CN(C2=CC=C(C=C2)C(C)C)S(=O)(=O)C3=CC=CN4C3=NN=C4	active
45499881	C1=CC(=CC=C1C2=NN3C=CN4C(=NN(C4=O)CC(=O)NC5=CC=C(C=C5)Br)C3=C2)F	active
50806209	CCOC1=CC=C(C=C1)N2C=CN3C(=NN=C3SCC(=O)C4=C(C=C(C=C4)C)C)C2=O	active
91812645	CC1=CC(=C(C=C1)C)CN2C(=O)N3C=CN(C(=O)C3=N2)C4=C(C(=CC=C4)Cl)C	active
49662811	C1CCN(C1)C2=NC3=C(S2)C4=NN(C(=O)N4C=N3)CC(=O)NC5=CC(=CC=C5)Br	active
50786480	CC1=CC=C(C=C1)C2=NN3C=CN4C(=NN=C4SCC(=O)NCC5=CC=CC=C5OC)C3=C2	active
45499914	CC1=C(C(=CC=C1)NC(=O)CN2C(=O)N3C=CN4C(=CC(=N4)C5=CC(=C(C=C5)C)C)C3=N2)C	active
49666209	COC(=O)C1=CC=C(O1)CN(C2=CC=C(C=C2)Cl)S(=O)(=O)C3=CN4C=NN=C4C=C3	active
155546071	CC(=O)O.CC(=O)O.C1=CC=C(C(=C1)C(=O)NS(=O)(=O)OC[C@@H]2[C@H]([C@H]([C@@H](O2)N3C=NC4=C(N=CN=C43)N)O)O)O	active
155546073	CN1C=C(C=C1C(=O)NCCCN(C)C)NC(=O)C2=CC(=CN2C)NC(=O)C3=CC(=CN3C)N=C(N)N.C(=O)(C(F)(F)F)O.C(=O)(C(F)(F)F)O	active
50761986	CCCCN1C(=O)C2=C(C=CS2)N3C1=NN=C3CCC(=O)NC(C)C45CC6CC(C4)CC(C6)C5	active
53061591	CCC1=NN=C2N1C3=CC=CC=C3N(C2=O)CC(=O)NC4=CC=C(C=C4)C#N	active
49663044	COC1=CC=C(C=C1)N2CCN(CC2)C(=O)CN3C(=O)N4C(=N3)C=CC(=N4)C5=CC=CC=C5	active
45499877	CC1=C(C=C(C=C1)C2=NN3C=CN4C(=NN=C4C3=C2)CCC(=O)NCCCC5=CC=CC=C5)C	active
53077386	CC1=CC=C(C=C1)OC2=NC3=CC=CC=C3N4C2=NN(C4=O)CC(=O)NC5=CC6=C(C=C5)OCO6	active
45499893	C1CN(CCN1C2=CC=CC=C2F)C(=O)CN3C(=O)N4C=CN5C(=CC(=N5)C6=CC=C(C=C6)F)C4=N3	active
155546119	CC(C)CCC1=C(N=C(S1)NC(=O)C2=CC(=CN2C)NC(=O)C3=CC(=CN3C)N=C(N)N)C(=O)NCCCN(C)C.C(=O)(C(F)(F)F)O.C(=O)(C(F)(F)F)O	active
44117340	CCC1=CC(=CC=C1)NC(=O)CN2C(=O)N3C(=N2)C=CC(=N3)SC4CCCCC4	active
45073433	CC(NCCC1=CN=CN1)CCCCC(=O)NC2=CC=C(C=C2)C(F)(F)F.C(=C\C(=O)O)\C(=O)O.C(=C\C(=O)O)\C(=O)O	active
53082628	C1OC2=C(O1)C=C(C=C2)NC(=O)CSC3=NC4=CC=CC=C4N5C3=NN=C5	active
16475431	C1CN(CC2=C1N=C(C(=C2C3=CC=CC=C3)C#N)N)CC4=CC=CC=C4	active
91623461	COC1=C(C=C(C=C1)N2C=CN3C(=NN=C3C2=O)C4=CC=C(C=C4)[N+](=O)[O-])Cl	active
69461519	C1=CC(=C(C=C1C2=CC=C(O2)C3=CC(=C(C=C3)N=C(N)N)Cl)Cl)N=C(N)N.Cl.Cl	active
50806315	COC1=CC=CC(=C1)CNC(=O)CSC2=NN=C3N2C=CN(C3=O)C4=CC(=CC=C4)OC	active
53061504	CC1=NN=C2N1C3=CC=CC=C3N(C2=O)CC(=O)NC4=CC(=CC=C4)F	active
49663414	CCCCC1=CC=C(C=C1)NC(=O)CN2C(=O)N3C=CN=C(C3=N2)N4CC(CC(C4)C)C	active
50806395	COC1=CC=CC(=C1)N2C=CN3C(=NN=C3SCC(=O)C4=CC(=CC=C4)Cl)C2=O	active
49658503	CC1=CC=C(C=C1)SC2=NN3C(=NN(C3=O)CC(=O)NC4=CC=C(C=C4)C(=O)OC)C=C2	active
49665005	CC1=CC(=CC(=C1)N(CC2=CC(=C(C=C2)OC)F)S(=O)(=O)C3=CC=CN4C3=NN=C4)C	active
53082609	CC1=CC(=C(C=C1)NC(=O)CSC2=NC3=CC=CC=C3N4C2=NN=C4)C	active
155546242	CC1C(N(N(C1O)C(=O)OC(C)(C)C)S(=O)(=O)C2=CC=C(C=C2)[N+](=O)[O-])C	active
838868	COC1=NC2=CC=CC=C2C=C1C=O	active
155546269	CCC1=CC=C(C=C1)NC2=NC(=C(S2)C3=NC4=CC=CC=C4C(=O)N3C5=CC=C(C=C5)CC)N	active
155546288	C1CC2=CC=CC=C2N(C1)C(=O)NC(=O)C3=C(C=C(C=C3)Cl)Cl	active
45500104	COC1=CC=C(C=C1)C2=NN3C=CN4C(=NN=C4C3=C2)CCC(=O)NCCC5=CC=CC=C5	active
91812647	CC1=C(C=CC=C1Cl)N2C=CN3C(=NN(C3=O)CC4=CC=C(C=C4)C=C)C2=O	active
45500295	COC1=CC=C(C=C1)C2=NN3C=CN4C(=NN(C4=O)CC(=O)NC5=CC6=C(C=C5)OCO6)C3=C2	active
53082796	CC(C)C1=NN=C2N1C3=CC=CC=C3N=C2SCC(=O)N4CCN(CC4)C5=CC=C(C=C5)F	active
155546418	CC(C)C1=C(N=C(S1)NC(=O)C2=CC(=CN2C)NC(=O)C3=CC(=CN3C)NC(=O)C4=CC5=CC=CC=C5C=N4)C(=O)NCCN6CCOCC6.C(=O)(C(F)(F)F)O	active
155546422	CN1C=C(C=C1C(=O)NC2=NC(=C(S2)CCC3=CC=CC=C3)C(=O)NCCN4CCOCC4)NC(=O)C5=CC=C(C=C5)/C=C/C6=CC7=CC=CC=C7N=C6.C(=O)(C(F)(F)F)O.C(=O)(C(F)(F)F)O	active
49663438	CCCN(C)C1=NC=CN2C1=NN(C2=O)CC(=O)NC3=CC(=CC=C3)SC	active
49664990	C1=CC(=CC(=C1)Cl)CN(C2=CC=C(C=C2)F)S(=O)(=O)C3=CC=CN4C3=NN=C4	active
53074707	CCCN1C(=O)C2=C(C=CS2)N3C1=NN(C3=O)CC(=O)C4=CC(=C(C=C4)OC)OC	active
155546470	CN1C=C(C=C1C(=O)NC2=CN(C(=C2)C(=O)NCCN3CCC(CC3)OC)C)NC(=O)C4=CC=C(C=C4)/C=C/C5=CC6=CC=CC=C6N=C5	active
45499918	CC1=C(C=C(C=C1)C2=NN3C=CN4C(=NN(C4=O)CC(=O)NC5=CC(=C(C=C5)C)Cl)C3=C2)C	active
155546513	CN(CC#C)C1=C(C=C(C(=N1)NCCCC2CCN(CC2)CC3=CC=CC=C3)C#N)C#N	active
49661378	C1CCN(C1)S(=O)(=O)C2=CC=CN3C2=NN=C3SCC4=C(C=CC=C4Cl)F	active
9915956	CN1CCN(CC1)C2=NC3=C(N4C2=CC=C4)C=CC(=C3)C(F)(F)F.C(=C\C(=O)O)\C(=O)O.C(=C\C(=O)O)\C(=O)O	active
50786200	COC1=CC=C(C=C1)C2=NN3C=CN4C(=NN=C4SCC(=O)NCC5=C(C(=CC=C5)OC)OC)C3=C2	active
49662849	CC1=CC(=C(C(=C1)C)NC(=O)CN2C(=O)N3C=CN=C(C3=N2)SCC4=CC=C(C=C4)Cl)C	active
46386659	CCCCN(C)C1=NN2C(=NN=C2CCC3=NC(=NO3)C4=CC=C(C=C4)OCC5=CC=CC=C5)C=C1	active
50806590	COC1=CC=CC(=C1)N2C=CN3C(=NN=C3SCC4=CC(=CC=C4)C(F)(F)F)C2=O	active
50804711	COC1=CC=CC=C1N2C=CN3C(=NN=C3SCC4=CC=CC=C4F)C2=O	active
49662951	CC1=CC(=C(C=C1)SC2=NC=CN3C2=NN(C3=O)CC(=O)N4CCN(CC4)C5=CC=C(C=C5)F)C	active
155546655	CC1CC2=C(C3=C(C4=C(CCCC4)N=C3N=C2Cl)N)NC1=O	active
49665081	CC1=NN=C2N1C=CC=C2S(=O)(=O)N(CC3=CC=C(C=C3)F)C4=CC(=C(C=C4)F)F	active
49667111	CC1=CC(=C(C=C1)C)NC(=O)CN2C(=O)N3C(=N2)C=C(N=C3NC4=CC=C(C=C4)F)C	active
49668645	CC1=CC(=C(C(=C1)C)NC(=O)CSC2=NC3=CC=CC=C3N4C2=NN=C4C)C	active
49662769	CC1=CC=CC=C1OC2=NC=CN3C2=NN(C3=O)CC(=O)NC4=CC(=C(C=C4)Cl)Cl	active
45498926	CC1CCC2=C(C1)SC3=C2C4=NN(C(=O)N4C=N3)CC(=O)NC5=CC(=C(C=C5OC)OC)Cl	active
50761988	CCCCN1C(=O)C2=C(C=CS2)N3C1=NN=C3CCC(=O)NCCC45CC6CC(C4)CC(C6)C5	active
155546749	CN1C=C(C=C1C(=O)NC2=CN(C(=C2)C(=O)NCCN3CCOCC3)C)NC(=O)C4=CC=C(C=C4)/C=C/C5=CC(=CC=C5)OC.C(=O)(C(F)(F)F)O	active
155546775	CN1C=C(C=C1C(=O)NC2=CN(C(=C2)C(=O)NCCCN(C)C)C)NC(=O)CCC(=O)OC.C(=O)(C(F)(F)F)O	active
155546777	CC1CC2=C(C3=C(CCCC3)N=C2NC1=O)N	active
50806337	CC1=C(C=C(C=C1)N2C=CN3C(=NN=C3SCC(=O)NC4=CC(=CC(=C4)OC)OC)C2=O)C	active
49663083	CC1=CC=C(C=C1)C2=NN3C(=NN(C3=O)CC4=CC(=CC=C4)Br)C=C2	active
155546851	COC1=CC=C(C=C1)NC2=CC=CC=C2C3=CC=C(C=C3)[N+](=O)[O-]	active
155546864	CN(CC#C)C1=C(C(=C(C(=N1)NCCCCC2CCN(CC2)CC3=CC=CC=C3)C#N)C4=CC=CC=C4)C#N	active
76383736	CC1C(=O)N(C1(CC2=CC=C(C=C2)OCC3=C(C=CC=C3Cl)Cl)C(=O)OC)CC4=CC=C(C=C4)OC	active
101525978	C=CCNC1=C(C=C(C(=N1)N)C#N)C#N	active
155546876	CC1=NN(C2=C1C3=NC(=NN3C(=N2)C)C4=CC=CC=C4)C5=CC=CC=C5	active
49662662	CC1=CC=C(C=C1)OC2=NC=CN3C2=NN(C3=O)CC(=O)NC4=C(C=C(C=C4)C)Br	active
49662840	CCOC1=CC=CC=C1NC(=O)CN2C(=O)N3C=CN=C(C3=N2)SC4=CC=CC(=C4)C	active
50786298	CCOC(=O)C1=CC=C(C=C1)NC(=O)CSC2=NN=C3N2C=CN4C3=CC(=N4)C5=CC=C(C=C5)OC	active
21589	C1=CC=C2C(=C1)C(=CN2)CC(=O)NN	active
49662946	C1CN(CCN1C2=CC=CC=C2)C(=O)CN3C(=O)N4C=CN=C(C4=N3)SCC5=CC=C(C=C5)Cl	active
50785199	C1CC(OC1)CN2C(=O)C3=C(C=CS3)N4C2=NN=C4SCC(=O)NC5=C(C=C(C=C5)F)Cl	active
49665052	CC1=CC(=CC(=C1)N(CC2=CC=C(C=C2)F)S(=O)(=O)C3=CC=CN4C3=NN=C4C)C	active
179851	C1CC2=C(C(C3=CC=CC=C31)N4C=CN=C4)C(=CC(=C2)Cl)Cl.[N+](=O)(O)[O-]	active
49663432	CC1CC(CN(C1)C2=NC=CN3C2=NN(C3=O)CC(=O)NCC4=CC=CC=C4Cl)C	active
49665003	CC1=CC(=CC(=C1)N(CC2=CC(=CC=C2)Cl)S(=O)(=O)C3=CC=CN4C3=NN=C4)C	active
155546992	C1=CC(=CC=C1CCN2C=C(N=C2C(=O)N)[N+](=O)[O-])OC(F)(F)F	active
49663025	CC1=C(C=C(C=C1)C2=NN3C(=NN(C3=O)CC(=O)NC4=C(C=C(C=C4C)C)C)C=C2)C	active
155547034	CN1C=C(C=C1C(=O)NC2=CN(C(=C2)C(=O)NCCN3CCCCC3)CCCC4=CC=CC=C4)NC(=O)C5=CN=C(C=C5)/C=C/C6=CC=C(C=C6)OC.C(=O)(C(F)(F)F)O.C(=O)(C(F)(F)F)O	active
53061664	CC(C)C1=NN=C2N1C3=CC=CC=C3N(C2=O)CC(=O)NC4=CC5=C(C=C4)OCO5	active
53074495	COC1=CC=CC=C1CN2C(=O)C3=C(C=CS3)N4C2=NN(C4=O)CC5=C(C=CC=C5Cl)F	active
49658501	C1=CC=C(C=C1)SC2=NN3C(=NN(C3=O)CC(=O)NC4=CC(=C(C=C4)F)Cl)C=C2	active
50806564	COC1=CC=CC(=C1)N2C=CN3C(=NN=C3SCC(=O)NC4=CC=C(C=C4)Br)C2=O	active
49673568	COCCCNC(=O)CSC1=NN=C2N1C=CN(C2=O)CC3=CC=CC=C3	active
49662857	COC1=CC(=C(C=C1)OC)NC(=O)CN2C(=O)N3C=CN=C(C3=N2)SCC4=CC=C(C=C4)Cl	active
44117379	CC1=CC(=C(C=C1)NC(=O)CN2C(=O)N3C(=N2)C=CC(=N3)SC(C)(C)C)C	active
45499670	CC1=C(C=C(C=C1)Cl)NC(=O)CSC2=NN=C3N2C=CN4C3=CC(=N4)C5=CC=C(C=C5)OC	active
45499339	CC1=CC(=C(C=C1)C)C2=NN3C=CN4C(=NN(C4=O)CC(=O)NCC5=C(C(=CC=C5)OC)OC)C3=C2	active
53082622	CC1=CC(=C(C=C1)NC(=O)CSC2=NC3=CC=CC=C3N4C2=NN=C4)Br	active
155547199	CN1C=CN=C1CNCCS(=O)(=O)C2=CC=CC(=C2)NC3=NC=C(C=C3)C4=CC(=CC=C4)F.Cl	active
49662617	COC(=O)C1=CC(=CC=C1)NC(=O)CN2C(=O)N3C=CN=C(C3=N2)OC4=CC=CC=C4	active
155547212	CC(=O)OCCN1C=C(N=C1C(=O)N)[N+](=O)[O-]	active
49815807	CC(C)C1=NN=C2N1C3=CC=CC=C3N(C2=O)CC(=O)NC4=CC=C(C=C4)F	active
155547221	CN1CC(=C)N2C1=C(C=C(C2=N)C#N)C#N	active
91812642	CC1=C(C=CC=C1Cl)N2C=CN3C(=NN(C3=O)CC4=CC(=CC=C4)F)C2=O	active
49666175	CC1=NN=C2N1C=C(C=C2)S(=O)(=O)N(CC3=CC(=CC=C3)F)C4=CC=C(C=C4)F	active
56685280	CC1=CC=C(C=C1)C2=NN3C=CN4C(=NN(C4=O)CC(=O)NC5=C(C=C(C=C5)F)Cl)C3=C2	active
832413	CCOC(=O)C1=CC2=C(N1C)C=CC(=C2)OC	active
49666212	CC1=NN=C2N1C=C(C=C2)S(=O)(=O)N(CC3=CC=CC=C3F)C4=CC=C(C=C4)Cl	active
49663364	COC1=CC=CC=C1CNC(=O)CN2C(=O)N3C=CN=C(C3=N2)N4CCSCC4	active
50806585	CCC(C(=O)NC1=C(C=CC(=C1)OC)OC)SC2=NN=C3N2C=CN(C3=O)C4=CC(=C(C=C4)C)C	active
155547399	CNC(=O)C1=C(C2=C(N1C)C=CC(=C2)OCC3=CC=CC=C3)Cl	active
44117627	CC1=CC=C(C=C1)OC2=NC3=CC=CC=C3N4C2=NN(C4=O)CC(=O)NC5=CC=CC(=C5)C(F)(F)F	active
49667132	CC1=CC(=CC(=C1)NC2=NC(=CC3=NN(C(=O)N32)CC(=O)NC4=CC=C(C=C4)Cl)C)C	active
50806414	CCOC1=CC=C(C=C1)N2C=CN3C(=NN=C3SC(C)C(=O)NC4=CC=C(C=C4)OC)C2=O	active
850221	C1=C(C(=NC(=C1C#N)Cl)Cl)C#N	active
49663005	CC1=CC=C(C=C1)C2=NN3C(=NN(C3=O)CC(=O)NC4=C(C=C(C=C4)Br)F)C=C2	active
49662614	C1=CC=C(C=C1)OC2=NC=CN3C2=NN(C3=O)CC(=O)NC4=CC=C(C=C4)C#N	active
155547458	CN1C2=C(C=C(C=C2)OC)C=C1CNC3=CC=CC=C3	active
45500142	CC1=CC(=C(C=C1)OC)NC(=O)CN2C(=O)N3C=CN4C(=CC(=N4)C5=CC=C(C=C5)Cl)C3=N2	active
44117330	CC1=C(C=C(C=C1)NC(=O)CN2C(=O)N3C(=N2)C=CC(=N3)SC4CCCCC4)C	active
155547482	CCOC(=O)C1=C(OC2=NC3=C(CCC3)C(=C2C1C4=NC=CN4C)N)C	active
50806169	CC1=C(C=C(C=C1)N2C=CN3C(=NN=C3SCC(=O)C4=CNC5=C4C=C(C=C5)OC)C2=O)C	active
49662918	CC1=CC(=C(C=C1)SC2=NC=CN3C2=NN(C3=O)CC(=O)NC4=CC(=C(C=C4)C)Cl)C	active
44117356	CC1=CC(=CC=C1)NC(=O)CN2C(=O)N3C(=N2)C=CC(=N3)SC(C)(C)C	active
53074462	C1=CC=C(C=C1)CCN2C(=O)C3=C(C=CS3)N4C2=NN(C4=O)CC5=CC=CC=C5F	active
49662653	CC1=CC=C(C=C1)OC2=NC=CN3C2=NN(C3=O)CC(=O)NC4=CC=CC=C4Br	active
49667112	CC1=CC(=C(C=C1)OC)NC(=O)CN2C(=O)N3C(=N2)C=C(N=C3NC4=CC=C(C=C4)F)C	active
11206349	CC(C)(C)OC(=O)NC1=CC=CC=N1	active
5172322	CC(=NNC(=O)N)C1=CNC2=CC=CC=C21	active
44117309	CCOC1=CC=C(C=C1)NC(=O)CN2C(=O)N3C(=N2)C=CC(=N3)SCC4=CC=C(C=C4)Cl	active
49662699	COC1=CC(=CC=C1)OC2=NC=CN3C2=NN(C3=O)CC(=O)NC4=CC(=C(C=C4)OC)Cl	active
155547575	CC(C)(C)[Si](C)(C)OC[C@@H]1[C@H](C[C@H]([C@H]1CC=NNC(=O)C2=CC=NC=C2)O)O[Si](C)(C)C(C)(C)C	active
45499907	CC1=C(C=C(C=C1)C2=NN3C=CN4C(=NN(C4=O)CC(=O)NC5=C(C=CC(=C5)OC)OC)C3=C2)C	active
49675241	CC1=CC(=C(C=C1)NC(=O)CSC2=NN=C3N2C=C(C=C3)C(=O)NC4=CC(=CC=C4)F)C	active
135619737	CCC1=CC=C(C=C1)C2CC(N3C(=C(C=N3)C(=O)NCC4=CC=C(C=C4)OC)N2)C(F)(F)F	active
155547645	CN(C)C(=O)OC1=C2C(=C(C=C1)CCl)C=CC=N2	active
50806546	CCOC1=CC=C(C=C1)N2C=CN3C(=NN=C3SCC4=CC(=CC=C4)C(F)(F)F)C2=O	active
155547647	CC(C)(C)OC(=O)N1C(=O)C(CN1S(=O)(=O)C2=CC=C(C=C2)[N+](=O)[O-])CC3=CC=CC=C3	active
53074504	COC1=CC=CC=C1CN2C(=O)C3=C(C=CS3)N4C2=NN(C4=O)CC5=CC=C(C=C5)Br	active
50743646	CCOC(=O)C1=CC=C(C=C1)NC(=O)CN2C(=O)N3C(=N2)C=CC(=N3)S(=O)(=O)C(C)(C)C	active
49675280	CCCCC1=CC=C(C=C1)NC(=O)CN2C(=O)N3C=C(C=CC3=N2)C(=O)NC4=CC=C(C=C4)OC	active
49665015	CC(C)C1=CC=C(C=C1)N(CC2=CC=CC=C2F)S(=O)(=O)C3=CC=CN4C3=NN=C4	active
23581815	C1CCC(C1)NC2=C3C(=NC(=N2)Cl)N(C=N3)[C@H]4[C@H](C([C@H](O4)CO)O)O.O	active
49662959	COC1=CC=C(C=C1)CNC(=O)CN2C(=O)N3C=CN=C(C3=N2)SC4CCCCC4	active
49662987	CC(=O)C1=CC=C(C=C1)NC(=O)CN2C(=O)N3C(=N2)C=CC(=N3)C4=CC=CC=C4	active
50806312	COC1=CC=C(C=C1)C(=O)CSC2=NN=C3N2C=CN(C3=O)C4=CC(=CC=C4)OC	active
49673706	CCC(C)NC(=O)CN1C(=O)N2C3=CC=CC=C3C(=O)N(C2=N1)CCC(=O)NC4CCCCC4	active
53074658	COC1=C(C=C(C=C1)CCN2C(=O)C3=C(C=CS3)N4C2=NN(C4=O)CC(=O)C5=CC=CC=C5)OC	active
155547755	CN1C=C(C=C1C(=O)NC2=CN(C(=C2)C(=O)NCCC(=N)N)C)NC(=O)C3=CC=C(C=C3)C(=O)OC.C(=O)(C(F)(F)F)O	active
49666191	CC1=NN=C2N1C=C(C=C2)S(=O)(=O)N(CC3=CC(=CC=C3)OC)C4=CC(=C(C=C4)F)F	active
155547772	C1=CC=C(C=C1)CC2C(=C(C(=O)N2C(=O)OCC3=CC=CC=C3)C4=CC=CC=C4NC(=O)C(F)(F)F)O	active
49663374	C1COCCN1C2=NC=CN3C2=NN(C3=O)CC(=O)NCC4=CC=C(C=C4)Cl	active
155547796	C1CCC2=NC3=NC4=CC=CC=C4N=C3C(=C2C1)N	active
49665043	CCC1=NN=C2N1C=CC=C2S(=O)(=O)N(CC3=CC=C(C=C3)F)C4=CC=C(C=C4)Cl	active
49666111	CC1=NN=C2N1C=C(C=C2)S(=O)(=O)N(CC3=CC(=CC=C3)Cl)C4=CC=C(C=C4)OC	active
53074705	CCCN1C(=O)C2=C(C=CS2)N3C1=NN(C3=O)CC(=O)C4=CC=CC=C4	active
49675258	CC1=C(C=C(C=C1)NC(=O)CSC2=NN=C3N2C=C(C=C3)C(=O)NC4=CC(=CC=C4)F)F	active
45500145	C1CCC(C1)NC(=O)CN2C(=O)N3C=CN4C(=CC(=N4)C5=CC=C(C=C5)Cl)C3=N2	active
155547886	CN1C/C(=C\Br)/N2C1=C(C=C(C2=O)C#N)C#N	active
155547911	CC1CC2=C(C3=C(C4=C(CCCC4)N=C3N=C2Br)N)NC1=O	active
49663052	CC1=C(C=C(C=C1)C2=NN3C(=NN(C3=O)CC(=O)N4CCN(CC4)C5=CC=CC=C5)C=C2)C	active
45499641	CCN(C1=CC=CC=C1)C(=O)CSC2=NN=C3N2C=CN4C3=CC(=N4)C5=CC=C(C=C5)OC	active
49673852	CC(C)NC(=O)CCN1C(=O)C2=C(C=CC(=C2)Cl)N3C1=NN(C3=O)CC#N	active
155548001	C1=CC=C(C=C1)CNC2=C(C=C(C(=N2)N)C#N)C#N	active
50775225	C1CCC(CC1)NC(=O)C2=CC3=C(C=C2)C(=O)N(C4=NN(C(=O)N34)CC#N)CC5=CC=CC=C5	active
53061632	CCC1=CC(=CC=C1)NC(=O)CN2C3=CC=CC=C3N4C(=NN=C4C(C)C)C2=O	active
49662647	CCOC(=O)C1=CC=CC=C1NC(=O)CN2C(=O)N3C=CN=C(C3=N2)OC4=CC=C(C=C4)C	active
155548039	C1=CC=C(C=C1)CNNC(=O)CC2=CNC3=CC=CC=C32	active
58841138	CC1CCC2CC(/C(=C/C=C/C=C/C(CC(C(=O)C(C(/C(=C/C(C(=O)CC(OC(=O)C3CCCCN3C(=O)C(=O)C1(O2)O)C(C)CC4CCC(C(C4)OC)OCCO)C)/C)O)OC)C)C)/C)OC	active
49661138	CC1=CC(=C(C(=C1)C)NC(=O)CN2C(=O)N3C4=C(C(=O)N(C3=N2)C)N(C=C4C5=CC=CC=C5)C)C	active
50806479	COC1=CC=CC(=C1)N2C=CN3C(=NN=C3SCC(=O)C4=CNC5=CC=CC=C54)C2=O	active
49664985	COC1=CC=CC(=C1)CN(C2=CC=C(C=C2)F)S(=O)(=O)C3=CC=CN4C3=NN=C4	active
50806182	CCOC1=CC=C(C=C1)N2C=CN3C(=NN=C3SCC(=O)C4=CC=C(C=C4)C)C2=O	active
155548144	CCOC(=O)C1=C(OC2=NC3=C(CCCCC3)C(=C2C1C4=NC=CN4C)N)C	active
50806217	CCOC1=CC=C(C=C1)N2C=CN3C(=NN=C3SCC(=O)NCC4=CC=C(C=C4)Cl)C2=O	active
155548155	C#CCNC1=C(C(=C(C(=N1)NCCCC2CCN(CC2)CC3=CC=CC=C3)C#N)C4=CC=CC=C4)C#N	active
49666153	CC1=NN=C2N1C=C(C=C2)S(=O)(=O)N(CC3=CC=C(C=C3)C=C)C4=CC(=CC=C4)F	active
155548169	CN1C=C(C=C1C(=O)NC2=CN(C(=C2)C(=O)NCCN3CCC(CC3)OC)C)NC(=O)C4=CN=C(C=C4)/C=C/C5=CC=C(C=C5)N(C)C.C(=O)(C(F)(F)F)O.C(=O)(C(F)(F)F)O	active
50786501	CC1=CC=C(C=C1)C2=NN3C=CN4C(=NN=C4SCC(=O)NC5=CC=C(C=C5)C#N)C3=C2	active
49666200	CC1=NN=C2N1C=C(C=C2)S(=O)(=O)N(CC3=CC=C(C=C3)F)C4=CC(=CC(=C4)F)F	active
155548216	CC/C(=N/NC(=O)CC1=CNC2=CC=CC=C21)/C	active
155548217	C1CCC2=C(C1)C(=C3C(C4=C(C5=CC=CC=C5C=C4)OC3=N2)C6=C(C=CC=C6Cl)Cl)N.Cl	active
49666104	CC1=CC(=CC=C1)CN(C2=CC=C(C=C2)OC)S(=O)(=O)C3=CN4C(=NN=C4C=C3)C	active
50804859	CC1=CC=CC=C1CSC2=NN=C3N2C=CN(C3=O)C4=CC=C(C=C4)F	active
49664971	CC1=CC(=CC=C1)N(CC2=CC=C(O2)C(=O)OC)S(=O)(=O)C3=CC=CN4C3=NN=C4C	active
49662952	CCC1=CC=CC=C1SC2=NC=CN3C2=NN(C3=O)CC(=O)N4CCN(CC4)C5=CC=CC=C5	active
49662889	C1CCC(CC1)SC2=NC=CN3C2=NN(C3=O)CC(=O)NC4=CC=CC=C4Br	active
155548279	CN1C=C(C=C1C(=O)NCCCN2CCOCC2)NC(=O)C3=CC(=CN3C)NC(=O)C4=CC(=CN4C)N=C(C5=CC(=CC=C5)OC)N.C(=O)(C(F)(F)F)O.C(=O)(C(F)(F)F)O	active
49673822	COC1=CC=C(C=C1)NC(=O)C2=CN3C(=NN(C3=O)CC(=O)NC4=CC5=C(C=C4)OCCO5)C=C2	active
45499654	COC1=CC=C(C=C1)C2=NN3C=CN4C(=NN=C4SCC(=O)NC5=CC=CC(=C5)C#N)C3=C2	active
49665020	CC1=CC(=C(C=C1)C)CN(C2=CC(=C(C=C2)F)F)S(=O)(=O)C3=CC=CN4C3=NN=C4	active
89730513	CC1=NC=C(C(=N1)N)CN2C=C(N=N2)CO	active
45499113	C1CCN(CC1)C2=NC3=CC=CC=C3N4C2=NN=C4CCC(=O)NCC5=CC=C(C=C5)Br	active
155548376	COC(=O)C1=C(NC2=CC=CC=C21)C(CC3=CC=CC=C3)NC(=O)OCC4=CC=CC=C4	active
45499483	CC1=C(C(=CC=C1)NC(=O)CSC2=NN=C3N2C=CN4C3=CC(=N4)C5=CC=C(C=C5)F)C	active
49662924	CCC1=CC=CC=C1NC(=O)CN2C(=O)N3C=CN=C(C3=N2)SC4=CC=CC=C4CC	active
49662874	CC1=C(C(=CC=C1)NC(=O)CN2C(=O)N3C=CN=C(C3=N2)SC4CCCCC4)C	active
91623458	COC1=CC=C(C=C1)N2C=CN3C(=NN=C3C2=O)C4=CC(=CC=C4)[N+](=O)[O-]	active
49666208	COC1=CC=CC(=C1)CN(C2=CC=C(C=C2)Cl)S(=O)(=O)C3=CN4C=NN=C4C=C3	active
49663031	CC1=C(C=C(C=C1)C2=NN3C(=NN(C3=O)CC(=O)NC4=CC(=C(C=C4)OC)OC)C=C2)C	active
49663051	C1CN(CCN1C2=CC=C(C=C2)F)C(=O)CN3C(=O)N4C(=N3)C=CC(=N4)C5=CC=C(C=C5)Cl	active
155548470	CC(C)N1C=C(C=C1C(=O)NCCN2CCOCC2)NC(=O)C3=CC(=CN3C)NC(=O)C4=CC=C(C=C4)/C=C/C5=CC(=CC=C5)OC.C(=O)(C(F)(F)F)O	active
155548482	C1=CC=C(C(=C1)C#N)C2=CC=C(C=C2)CN3C4=CC=CC=C4N=C3C5=CSC=N5	active
49666165	CCC1=NN=C2N1C=C(C=C2)S(=O)(=O)N(CC3=CC=C(C=C3)OC)C4=CC(=CC=C4)F	active
49663054	CC1=C(C=C(C=C1)C2=NN3C(=NN(C3=O)CC(=O)N4CCN(CC4)C5=CC=CC=C5F)C=C2)C	active
53199599	CCCNC(=O)CN1C(=O)N2C3=C(C(=O)N(C2=N1)CC4=CC=CO4)SC=C3	active
155548496	CC1CC(=O)NC2=C1C(=NC3=NC4=C(CCCC4)C(=C23)N)Br	active
49662833	CCOC(=O)C1=CC=CC=C1NC(=O)CN2C(=O)N3C=CN=C(C3=N2)SC4=CC=CC=C4	active
45499499	CCCCOC1=CC=C(C=C1)C2=NN3C=CN4C(=NN=C4SCC(=O)NC5=CC=CC(=C5)C#N)C3=C2	active
71711529	CC(C)OC1=CC=C(C=C1)N2C=NC3=C2C=CC(=C3)/C=C\C4=CC=C(C=C4)C(C)(C)O	active
49667161	CC1=C(C=C(C=C1)NC2=NC(=CC3=NN(C(=O)N32)CC(=O)NC4=C(C=C(C=C4)F)F)C)F	active
49667187	CC(C)NC(=O)CN1C(=O)N2C=CC(=NC2=N1)NC3=CC=C(C=C3)F	active
155548539	C1CNCCN(CCCNCCN(C1)CC2=CN(N=N2)C3=CC=CC4=CC=CC=C43)CC5=CN(N=N5)C6=CC=CC7=CC=CC=C76.OCl(=O)(=O)=O.OCl(=O)(=O)=O.[Zn]	active
49662689	COC1=CC(=CC=C1)OC2=NC=CN3C2=NN(C3=O)CC(=O)NC4=CC=C(C=C4)C(=O)OC	active
49666141	CC1=CC=CC=C1CN(C2=CC(=CC=C2)F)S(=O)(=O)C3=CN4C=NN=C4C=C3	active
44117407	CC1=CC(=C(C(=C1)C)NC(=O)CN2C(=O)N3C(=N2)C=CC(=N3)SC(C)(C)C)C	active
45499492	C1=CC=C(C=C1)CNC(=O)CSC2=NN=C3N2C=CN4C3=CC(=N4)C5=CC=C(C=C5)F	active
19704035	CC(C)(C)OC(=O)NC1=C(C=CC=N1)Br	active
49672974	CC1=CC(=CC=C1)NC(=O)C2=CN3C(=NN=C3SCC(=O)NC4=CC=C(C=C4)Br)C=C2	active
50806383	CCOC1=CC=C(C=C1)N2C=CN3C(=NN=C3SCC(=O)N)C2=O	active
50743138	C1=CC(=CC(=C1)C(F)(F)F)CSC2=NN=C3N2C4=C(C(=O)N3CC5=CC=C(C=C5)F)SC=C4	active
46507434	CCOC1=CC=C(C=C1)C2=NC(=C(O2)C)CSC3=NC4=CC=CC=C4N5C3=NN=C5C(C)C	active
45499901	CCOC1=CC=C(C=C1)NC(=O)CN2C(=O)N3C=CN4C(=CC(=N4)C5=CC(=C(C=C5)C)C)C3=N2	active
155548673	C1=CC(=C(C(=C1)[N+](=O)[O-])C(=O)O)C(=O)NNC(=O)C2=CC=NC=C2	active
49674361	CC1=C(N=C(O1)C2=CC=C(C=C2)OC)CSC3=NC4=CC=CC=C4N5C3=NN=C5C(C)C	active
50804655	COC1=CC=CC=C1N2C=CN3C(=NN=C3SCC4=CC=CC=C4Cl)C2=O	active
155548692	C1=CC=C2C(=C1)C=CC=C2C(=O)NNCC3=CNC4=CC=CC=C43	active
49673076	CC1=C(C=C(C=C1)NC(=O)CN2C(=O)N3C=C(C=CC3=N2)C(=O)NC4=CC=C(C=C4)OC)F	active
77528802	C1CC2=CC(=NC=C2OC1)CNC3CCN(CC3)CC4CN5C(=O)C=CC6=C5N4C(=O)C=N6	active
155548747	CN(CC#C)C1=C(C=C(C(=N1)N(C)CC#C)C#N)C#N	active
49665069	CCC1=CC=C(C=C1)N(CC2=CC=C(C=C2)Cl)S(=O)(=O)C3=CC=CN4C3=NN=C4C	active
49667104	CC1=CC=CC=C1NC2=NC(=CC3=NN(C(=O)N32)CC(=O)NC4=CC5=C(C=C4)OCCO5)C	active
49663089	CC1=CC(=C(C=C1)C)CN2C(=O)N3C(=N2)C=CC(=N3)C4=CC(=C(C=C4)C)C	active
45500144	COC1=CC=C(C=C1)CNC(=O)CN2C(=O)N3C=CN4C(=CC(=N4)C5=CC=C(C=C5)Cl)C3=N2	active
49662942	C1=CC(=CC(=C1)NC(=O)CN2C(=O)N3C=CN=C(C3=N2)SC4=CC=CC(=C4)F)C(F)(F)F	active
50806303	CC1=CC(=C(C=C1)NC(=O)CSC2=NN=C3N2C=CN(C3=O)C4=CC=CC=C4)C	active
49662929	CCC1=CC=CC=C1SC2=NC=CN3C2=NN(C3=O)CC(=O)NC4=CC=C(C=C4)OC	active
53082646	C1CN(CCN1C2=CC=C(C=C2)F)C(=O)CSC3=NC4=CC=CC=C4N5C3=NN=C5	active
49662719	COC1=CC(=CC=C1)OC2=NC=CN3C2=NN(C3=O)CC(=O)NCC4=CC=C(C=C4)SC	active
49662844	CC1=CC(=CC=C1)SC2=NC=CN3C2=NN(C3=O)CC(=O)NC4=CC(=C(C=C4OC)OC)Cl	active
49665700	CC1=CC2=NN(C(=O)N2C(=N1)C3=CC=C(C=C3)C(F)(F)F)CC(=O)NC(C)C	active
155548833	CC1CN(N(C1O)C(=O)OC(C)(C)C)S(=O)(=O)C2=CC=C(C=C2)[N+](=O)[O-]	active
45499616	CC1=C(C(=CC=C1)C)NC(=O)CSC2=NN=C3N2C=CN4C3=CC(=N4)C5=CC=CC=C5	active
49662923	CCC1=CC=CC=C1SC2=NC=CN3C2=NN(C3=O)CC(=O)NC4=CC=C(C=C4)C	active
50806269	C1=CC=C(C(=C1)CSC2=NN=C3N2C=CN(C3=O)C4=CC(=C(C=C4)F)F)Cl	active
49662890	C1CCC(CC1)SC2=NC=CN3C2=NN(C3=O)CC(=O)NC4=CC(=CC=C4)Br	active
49663401	CC1=CC=CC=C1N2CCN(CC2)C3=NC=CN4C3=NN(C4=O)CC(=O)NC5=CC=CC(=C5)C(=O)C	active
49665061	CCC1=CC=C(C=C1)N(CC2=CC(=CC=C2)OC)S(=O)(=O)C3=CC=CN4C3=NN=C4C	active
49665021	C=CC1=CC=C(C=C1)CN(C2=CC(=C(C=C2)F)F)S(=O)(=O)C3=CC=CN4C3=NN=C4	active
50743067	CCC1=CC=C(C=C1)CN2C(=O)C3=C(C=CS3)N4C2=NN=C4SCC5=CC(=CC=C5)C(F)(F)F	active
53061625	CC1=CC=C(C=C1)NC(=O)CN2C3=CC=CC=C3N4C(=NN=C4C(C)C)C2=O	active
49662940	C1=CC(=CC(=C1)SC2=NC=CN3C2=NN(C3=O)CC(=O)NC4=CC=C(C=C4)Br)F	active
49663032	CC1=C(C=C(C=C1)C2=NN3C(=NN(C3=O)CC(=O)NC4=CC(=CC(=C4)OC)OC)C=C2)C	active
50826212	CC(C)CC1=CC=C(C=C1)S(=O)(=O)NC2=NN3C=NN=C3C=C2	active
155549097	CC1=CC=C(C=C1)C(O)SNNC2=C3C(=NN(C3=NC(=N2)C)C4=CC=CC=C4)C	active
49815786	CC(C)C1=NN=C2N1C3=CC=CC=C3N(C2=O)CC(=O)NC4=CC=CC(=C4)C#N	active
49667185	COC1=C(C=C(C=C1)NC(=O)CN2C(=O)N3C=CC(=NC3=N2)NC4=CC=C(C=C4)F)F	active
155549120	CN(CC#C)C1=C(C(=C(C(=N1)N)C#N)C2=CC=CC=C2)C#N	active
50806187	CC1=C(C2=CC=CC=C2N1)C(=O)CSC3=NN=C4N3C=CN(C4=O)C5=CC(=C(C=C5)F)F	active
49662809	COC(=O)C1=CC=CC=C1NC(=O)CN2C(=O)N3C=NC4=C(C3=N2)SC(=N4)N5CCCC5	active
50804741	CC1=C(C=C(C=C1)NC(=O)CSC2=NN=C3N2C=CN(C3=O)C4=CC=CC=C4OC)F	active
49673438	C1CC(OC1)CNC(=O)CSC2=NN=C3N2C=CN(C3=O)C4=CC=C(C=C4)F	active
155549192	CN1C=C(C=C1C(=O)NCCCN(C)C)NC(=O)C2=CC(=CN2C)NC(=O)C3=CC(=CN3C)N=C(C4=CC=CC=C4)N.C(=O)(C(F)(F)F)O.C(=O)(C(F)(F)F)O	active
44117329	CC1=CC=CC=C1NC(=O)CN2C(=O)N3C(=N2)C=CC(=N3)SC4CCCCC4	active
49666077	CC1=CC(=CC=C1)N(CC2=CC(=CC=C2)OC)S(=O)(=O)C3=CN4C(=NN=C4C=C3)C	active
50804778	CC1=CC(=C(C=C1C)C(=O)CSC2=NN=C3N2C=CN(C3=O)C4=CC=C(C=C4)F)C	active
49665072	CC1=CC=CC=C1CN(C2=CC=C(C=C2)C(C)C)S(=O)(=O)C3=CC=CN4C3=NN=C4C	active
53199447	CCCCN1C(=O)C2=C(C=CS2)N3C1=NN(C3=O)CC(=O)N(C)C4=CC=CC=C4	active
53061534	CC1=NN=C2N1C3=CC=CC=C3N(C2=O)CC(=O)NC4=C(C=C(C=C4)F)F	active
50826230	CC1=CC(=C(C=C1)C)S(=O)(=O)NC2=NN3C=NN=C3C=C2	active
91812635	CC1=C(C=C(C=C1)N2C=CN3C(=NN(C3=O)CC4=CC=C(C=C4)F)C2=O)C	active
49663323	CCOC1=CC=C(C=C1)NC(=O)CN2C(=O)N3C=CN=C(C3=N2)N4CCCC(C4)C	active
45500147	CC1=C(C=C(C=C1)NC(=O)CN2C(=O)N3C=CN4C(=CC(=N4)C5=CC=C(C=C5)OC)C3=N2)C	active
155549289	CS(=O)(=O)NC1=CC=C(C=C1)CC2=NOC(=N2)C3=CC4=C(C=C3)NC=C4CCN.O.O	active
155549293	CN1C=C(C=C1C(=O)NC2=CN(C(=C2)C(=O)N3CCC(CC3)OCCOC)C)NC(=O)C4=CC=C(C=C4)/C=C/C5=CC6=CC=CC=C6N=C5	active
60147901	CC1=NN(C2=NC=NC(=C12)NC3=CC=CC=C3)C4=CC=CC=C4	active
44117374	CCC1=CC(=CC=C1)NC(=O)CN2C(=O)N3C(=N2)C=CC(=N3)SC(C)C	active
49662945	COC1=C(C=C(C=C1)NC(=O)CN2C(=O)N3C=CN=C(C3=N2)SC4=CC=CC(=C4)F)Cl	active
50806512	CCC(C(=O)NC1=CC=CC=C1C)SC2=NN=C3N2C=CN(C3=O)C4=CC(=CC=C4)OC	active
49663053	CC1=C(C=C(C=C1)C2=NN3C(=NN(C3=O)CC(=O)N4CCN(CC4)C5=CC=CC=C5OC)C=C2)C	active
27445036	COC1=CC=CC(=C1)N2C=CN3C(=NN=C3C2=O)C4=CC=C(C=C4)[N+](=O)[O-]	active
155549413	CCOC(=O)C1=CC(=CN1C)NC(=O)C2=CC(=CN2C)NC(=O)C3=C(SC(=N3)N)CCC(C)C	active
50829468	CCCCN(C)C1=NN2C(=NN=C2CCC3=NC(=NO3)C4=CC(=CC=C4)Br)C=C1	active
53082733	CCC1=NN=C2N1C3=CC=CC=C3N=C2SCC(=O)NC4=CC5=C(C=C4)OCCO5	active
49666206	CC1=NN=C2N1C=C(C=C2)S(=O)(=O)N(CC3=CC=CC=C3F)C4=CC(=CC=C4)Cl	active
49815855	CCCC1=NN=C2N1C3=CC=CC=C3N(C2=O)CC(=O)NC4=CC=C(C=C4)Br	active
49662971	COC1=CC=CC=C1NC(=O)CN2C(=O)N3C=CN=C(C3=N2)SCC4=CC=CC=C4	active
49667151	CCC1=CC=CC=C1NC(=O)CN2C(=O)N3C(=N2)C=C(N=C3NC4=CC(=C(C=C4)F)C)C	active
155549488	CN1C=C(C=C1C(=O)NC2=CN(C(=C2)C(=O)NCCCN(C)C)C)NC(=O)C3=CC=C(C=C3)C(=O)O.C(=O)(C(F)(F)F)O	active
44117342	C1CCC(CC1)SC2=NN3C(=NN(C3=O)CC(=O)NCC4=CC=C(C=C4)Cl)C=C2	active
49667190	CN(C1=CC=CC=C1)C(=O)CN2C(=O)N3C=CC(=NC3=N2)NC4=CC=C(C=C4)F	active
91812624	C1=CC=C(C=C1)N2C=CN3C(=NN(C3=O)CC4=CC=C(C=C4)F)C2=O	active
49666092	COC1=CC=CC(=C1)N(CC2=CC=C(C=C2)F)S(=O)(=O)C3=CN4C=NN=C4C=C3	active
44117373	CC1=CC(=C(C=C1)NC(=O)CN2C(=O)N3C(=N2)C=CC(=N3)SC(C)C)Cl	active
49662902	CC1=CC(=CC=C1)NC(=O)CN2C(=O)N3C=CN=C(C3=N2)SC4=C(C=C(C=C4)C)C	active
53074222	CSC1=CC=CC(=C1)NC(=O)CN2C(=O)N3C=NC4=C(C3=N2)C5=C(S4)CCCC5	active
155549581	CC1=NN(C2=C1C3=NC(=NN3C=N2)C)C4=CC=CC=C4	active
44117341	CC1=CC=C(C=C1)CNC(=O)CN2C(=O)N3C(=N2)C=CC(=N3)SC4CCCCC4	active
155549586	CC1=CC=C(C=C1)C(O)SNNC2=C3C(=NN(C3=NC=N2)C4=CC=CC=C4)C	active
53028757	CCC1=NN=C2N1C3=CC=CC=C3N=C2SCC(=O)NC4=CC=CC(=C4)C(=O)C	active
49662966	CCC1=CC=CC=C1SC2=NC=CN3C2=NN(C3=O)CC(=O)NCC4=CC=CS4	active
49675264	CC1=CC(=C(C(=C1)C)NC(=O)CSC2=NN=C3N2C=C(C=C3)C(=O)NC4=CC(=CC=C4)F)C	active
155549632	CC(=O)NC1=CN(C(=C1)C(=O)NC2=CN(C(=C2)C(=O)NC3=CN(C(=C3)C(=O)NCCCN(C)C)C)C)C.C(=O)(C(F)(F)F)O	active
53058648	CC(C)CCN1C(=O)C2=CC=CC=C2N3C1=NN(C3=O)CC#N	active
[truncated: 1,578 more rows]
